# Supplementary material for: Deep-profiling of phospholipidome via rapid orthogonal separations and isomer-resolved mass spectrometry
Source: Nat Commun. 2023 Jul 17;14:4263. doi: 10.1038/s41467-023-40046-x (PMC10352238; doi:10.1038/s41467-023-40046-x)
Supplement: Supplementary file 3 — Supplementary Data 1 [file 41467_2023_40046_MOESM3_ESM.xlsx]

## Sheet: Supplementary Data 1
Identiﬁcation of phospholipids at chain level in bovine liver by HILIC-TIMS-MS2 CID
rel.int/%	r.t/min	1/K0	CCS	m/z	adduct	sum composition	chain composition	sn- information
1.93	0.8138	1.351	275.588	743.524	[M-H]-	PG(O-35:3)	PG(O-17:2_18:1);PG(O-17:3_18:0);PG(O-17:1_18:2)		PG	TIMS ON	TIMS OFF
31.87	0.449	1.342	273.739	745.504	[M-H]-	PG(34:2)	PG(16:0_18:2);PG(16:1_18:1)		<1%	0	0
40.94	0.4262	1.353	275.969	747.519	[M-H]-	PG(34:1)	PG(16:1_18:0);PG(16:0_18:1)		1-10%	5	0
72.2	0.4211	1.36	277.254	769.502	[M-H]-	PG(36:4)	PG(18:2_18:2);PG(16:0_20:4);PG(18:1_18:3)		10-100%	29	26
41.53	0.3608	1.37	279.279	771.516	[M-H]-	PG(36:3)	PG(18:0_18:3);PG(16:0_20:3);PG(18:1_18:2)			34	26
100	0.6106	1.38	281.305	773.533	[M-H]-	PG(36:2)	PG(18:0_18:2);PG(18:1_18:1);PG(16:0_20:2)
31.52	0.637	1.39	283.331	775.55	[M-H]-	PG(36:1)	PG(18:0_18:1)
22.73	0.4241	1.398	284.837	795.516	[M-H]-	PG(38:5)	PG(18:2_20:3);PG(18:1_20:4);PG(16:0_22:5)
57.23	0.4161	1.405	286.251	797.535	[M-H]-	PG(38:4)	PG(18:1_20:3);PG(18:0_20:4);PG(18:2_20:2);PG(16:0_22:4)
29.83	0.5298	1.412	287.664	799.549	[M-H]-	PG(38:3)	PG(18:1_20:2);PG(18:2_20:1);PG(18:0_20:3)
7.58	0.4137	1.423	289.774	821.537	[M-H]-	PG(40:6)	PG(20:3_20:3);PG(18:0_22:6)
15.09	0.4309	1.432	291.595	823.548	[M-H]-	PG(40:5)	PG(18:0_22:5);PG(18:1_22:4)
12.5	0.3967	1.44	293.212	825.567	[M-H]-	PG(40:4)	PG(18:0_22:4);PG(20:0_20:4);PG(18:1_22:3)
0.99	0.5426	1.407	286.586	809.518	[M-H]-	PI(32:0)	PI(16:0_16:0)		PI	TIMS ON	TIMS OFF
5.5	0.5737	1.418	288.687	833.516	[M-H]-	PI(34:2)	PI(16:1_18:1);PI(16:0_18:2)		<1%	1	0
7.25	0.7345	1.427	290.508	835.535	[M-H]-	PI(34:1)	PI(16:1_18:0);PI(16:0_18:1)		1-10%	25	18
1.7	0.542	1.436	292.329	837.545	[M-H]-	PI(34:0)	PI(16:0_18:0);PI(15:0_19:0);PI(17:0_17:0)		10-100%	16	13
2.5	0.5516	1.434	291.866	847.535	[M-H]-	PI(35:2)	PI(17:0_18:2)			42	31
2.36	0.5404	1.44	293.076	849.547	[M-H]-	PI(35:1)	PI(17:0_18:1);PI(17:1_18:0)
2.75	0.5206	1.436	292.219	857.516	[M-H]-	PI(36:4)	PI(16:0_20:4);PI(18:1_18:3);PI(18:2_18:2)
8.1	0.5545	1.442	293.429	859.531	[M-H]-	PI(36:3)	PI(16:0_20:3);PI(18:0_18:3);PI(18:1_18:2)
63.6	0.6524	1.452	295.453	861.551	[M-H]-	PI(36:2)	PI(16:0_20:2);PI(18:0_18:2);PI(18:1_18:1)
26.3	0.6539	1.462	297.477	863.567	[M-H]-	PI(36:1)	PI(18:0_18:1)
3.5	0.7016	1.466	298.28	865.574	[M-H]-	PI(36:0)	PI(18:0_18:0)
8.35	0.5482	1.464	297.778	883.534	[M-H]-	PI(38:5)	PI(18:1_20:4);PI(16:0_22:5);PI(18:2_20:3);PI(18:0_20:5)
100	0.6522	1.475	300.005	885.551	[M-H]-	PI(38:4)	PI(18:0_20:4);PI(18:1_20:3);PI(16:0_22:4)
69.49	0.7458	1.487	302.435	887.567	[M-H]-	PI(38:3)	PI(18:1_20:2);PI(16:0_22:3);PI(18:0_20:3)
13.85	0.6622	1.498	304.662	889.58	[M-H]-	PI(38:2)	PI(18:1_20:1);PI(18:0_20:2)
5.51	0.512	1.507	306.482	891.592	[M-H]-	PI(38:1)	PI(18:0_20:1)
2.5	0.5015	1.5	304.966	909.554	[M-H]-	PI(40:6)	PI(18:0_22:6);PI(18:1_22:5)
11	0.5134	1.505	305.973	911.569	[M-H]-	PI(40:5)	PI(18:0_22:5);PI(18:1_22:4)
14.83	0.6949	1.51	306.979	913.581	[M-H]-	PI(40:4)	PI(18:1_22:3);PI(18:0_22:4)
2.82	0.509	1.515	307.986	915.595	[M-H]-	PI(40:3)	PI(18:0_22:3)
2.12	1.716	1.369	279.146	760.511	[M-H]-	PS(34:1)	PS(16:0_18:1)		PS	TIMS ON	TIMS OFF
6.54	1.6932	1.383	281.848	784.513	[M-H]-	PS(36:3)	PS(18:0_18:3);PS(18:1_18:2)		<1%	6	0
100	1.6768	1.392	283.669	786.531	[M-H]-	PS(36:2)	PS(18:0_18:2);PS(18:1_18:1)		1-10%	7	0
58.54	1.9564	1.4	285.287	788.54	[M-H]-	PS(36:1)	PS(18:0_18:1)		10-100%	20	7
7.27	2.0497	1.407	286.701	790.554	[M-H]-	PS(36:0)	PS(18:0_18:0)			33	7
6.88	1.6752	1.404	285.981	808.512	[M-H]-	PS(38:5)	PS(18:1_20:4);PS(18:0_20:5)
54.93	1.7275	1.412	287.598	810.53	[M-H]-	PS(38:4)	PS(18:1_20:3);PS(18:0_20:4);PS(16:0_22:4)
90.82	1.9941	1.416	288.401	812.543	[M-H]-	PS(38:3)	PS(18:1_20:2);PS(18:0_20:3);PS(18:2_20:1)
15.67	1.8562	1.423	289.815	814.55	[M-H]-	PS(38:2)	PS(18:0_20:2);PS(18:1_20:1)
0.9	1.1684	1.434	291.985	826.594	[M-H]-	PS(O-40:3)	PS(O-22:2_18:1);PS(O-22:3_18:0);PS(O-22:1_18:2)
2.65	1.7265	1.42	289.1	832.513	[M-H]-	PS(40:7)	PS(20:3_20:4)
13.31	1.6412	1.43	291.125	834.528	[M-H]-	PS(40:6)	PS(20:3_20:3);PS(18:1_22:5);PS(18:0_22:6)
53.78	1.9105	1.436	292.335	836.544	[M-H]-	PS(40:5)	PS(18:1_22:4);PS(18:0_22:5)
90.19	1.9165	1.442	293.545	838.559	[M-H]-	PS(40:4)	PS(20:0_20:4);PS(18:0_22:4);PS(18:1_22:3)
13.68	1.593	1.45	295.162	840.568	[M-H]-	PS(40:3)	PS(18:0_22:3)
0.7	1.1298	1.452	295.513	850.596	[M-H]-	PS(O-42:5)	PS(O-22:1_20:4);PS(O-24:5_18:0)
0.6	1.1004	1.46	297.13	852.606	[M-H]-	PS(O-42:4)	PS(O-22:1_20:3)
0.28	2.1213	1.256	256.906	646.478	[M-H]-	PE(O-30:1)	PE(O-14:1_16:0)
0.47	2.0912	1.27	259.655	660.49	[M-H]-	PE(O-31:1)	PE(O-15:1_16:0)
2.04	2.0682	1.271	259.781	670.486	[M-H]-	PE(O-32:3)	PE(O-14:1_18:2)
1.54	2.0347	1.28	261.605	672.503	[M-H]-	PE(O-32:2)	PE(O-14:1_18:1)
3.72	1.7993	1.286	262.739	684.499	[M-H]-	PE(O-33:3)	PE(O-15:1_18:2);PE(O-15:2_18:1)
1.9	2.0232	1.294	264.358	686.516	[M-H]-	PE(O-33:2)	PE(O-15:1_18:1)
0.24	2.1194	1.28	261.483	688.491	[M-H]-	PE(32:1)	PE(16:0_16:1)
0.94	1.9764	1.285	262.46	694.48	[M-H]-	PE(O-34:5)	PE(O-14:1_20:4)
1.41	2.0078	1.293	264.08	696.499	[M-H]-	PE(O-34:4)	PE(O-16:2_18:2);PE(O-14:1_20:3)
5.3	1.7368	1.303	266.107	698.513	[M-H]-	PE(O-34:3)	PE(O-16:2_18:1);PE(O-16:3_18:0);PE(O-16:1_18:2)
1.96	1.9824	1.312	267.93	700.53	[M-H]-	PE(O-34:2)	PE(O-16:0_18:2);PE(O-16:1_18:1)
0.3	1.7834	1.297	264.853	702.511	[M-H]-	PE(33:1)	PE(16:0_17:1);PE(15:0_18:1)
0.4	2.1361	1.316	268.732	702.547	[M-H]-	PE(O-34:1)	PE(O-18:0_16:1);PE(O-17:0_17:1);PE(O-16:0_18:1)
0.93	2.1123	1.298	264.986	712.498	[M-H]-	PE(34:3)	PE(16:0_18:3);PE(16:1_18:2)
0.84	2.0078	1.318	269.068	712.528	[M-H]-	PE(O-35:3)	PE(O-17:1_18:2)
7.69	2.1634	1.305	266.4	714.507	[M-H]-	PE(34:2)	PE(16:0_18:2);PE(16:1_18:1)
5.12	1.9412	1.316	268.632	716.525	[M-H]-	PE(34:1)	PE(16:1_18:0);PE(16:0_18:1)
0.68	2.088	1.32	269.434	718.534	[M-H]-	PE(34:0)	PE(16:0_18:0)
1.28	1.9277	1.315	268.4	720.497	[M-H]-	PE(O-36:6)	PE(O-16:2_20:4);PE(O-14:1_22:5);PE(O-16:1_20:5)
3.76	1.7291	1.323	270.018	722.515	[M-H]-	PE(O-36:5)	PE(O-16:2_20:3);PE(O-16:1_20:4);PE(O-14:1_22:4)
2.31	1.9618	1.329	271.229	724.531	[M-H]-	PE(O-36:4)	PE(O-18:2_18:2);PE(O-16:1_20:3);PE(O-18:3_18:1)
1.44	2.256	1.335	272.439	726.547	[M-H]-	PE(O-36:3)	PE(O-18:1_18:2);PE(O-18:2_18:1);PE(O-18:3_18:0)
1.72	2.2925	1.322	269.773	728.528	[M-H]-	PE(35:2)	PE(17:0_18:2);PE(17:1_18:1)
0.57	2.4122	1.344	274.262	728.562	[M-H]-	PE(O-36:2)	PE(O-18:1_18:1);PE(O-18:2_18:0)
0.99	2.2051	1.33	271.392	730.54	[M-H]-	PE(35:1)	PE(17:1_18:0);PE(17:0_18:1);PE(16:0_19:1)
3.39	1.4765	1.326	270.521	738.51	[M-H]-	PE(36:4)	PE(18:1_18:3);PE(16:0_20:4);PE(18:2_18:2)
6.96	1.5491	1.333	271.936	740.525	[M-H]-	PE(36:3)	PE(18:0_18:3);PE(18:1_18:2);PE(16:0_20:3)
48.12	1.799	1.342	273.758	742.541	[M-H]-	PE(36:2)	PE(18:0_18:2);PE(18:1_18:1)
14.41	1.8249	1.353	275.989	744.555	[M-H]-	PE(36:1)	PE(18:0_18:1)		PE	TIMS ON	TIMS OFF
2.1	1.7715	1.342	273.732	746.511	[M-H]-	PE(O-38:7)	PE(O-16:2_22:5);PE(O-18:3_20:4);PE(O-16:1_22:6);PE(O-20:7_18:0)		<1%	29	14
1.4	2.1225	1.36	277.403	746.562	[M-H]-	PE(36:0)	PE(18:0_18:0)		1-10%	70	38
5.37	1.4878	1.348	274.942	748.528	[M-H]-	PE(O-38:6)	PE(O-16:1_22:5);PE(O-16:2_22:4);PE(O-18:2_20:4)		10-100%	12	8
4.22	1.9481	1.356	276.561	750.544	[M-H]-	PE(O-38:5)	PE(O-18:2_20:3);PE(O-16:0_22:5);PE(O-16:1_22:4);PE(O-18:1_20:4);PE(O-20:5_18:0)			111	60
1.53	1.8485	1.342	273.692	752.523	[M-H]-	PE(37:4)	PE(17:0_20:4)
0.91	2.3533	1.364	278.179	752.558	[M-H]-	PE(O-38:4)	PE(O-20:4_18:0);PE(O-18:0_20:4);PE(O-18:1_20:3)
0.54	2.0546	1.349	275.107	754.536	[M-H]-	PE(37:3)	PE(17:0_20:3)
2.14	1.469	1.345	274.24	762.506	[M-H]-	PE(38:6)	PE(16:0_22:6);PE(18:2_20:4);PE(18:1_20:5)
9.99	1.4594	1.352	275.654	764.524	[M-H]-	PE(38:5)	PE(18:1_20:4);PE(18:0_20:5);PE(18:2_20:3);PE(16:0_22:5)
100	1.7735	1.364	278.088	766.541	[M-H]-	PE(38:4)	PE(16:0_22:4);PE(18:1_20:3);PE(18:0_20:4);PE(18:2_20:2)
16.17	2.1365	1.369	279.094	768.55	[M-H]-	PE(38:3)	PE(18:2_20:1);PE(16:0_22:3);PE(18:0_20:3);PE(18:1_20:2)
1.43	2.0167	1.375	280.305	770.562	[M-H]-	PE(38:2)	PE(18:0_20:2)
0.52	1.853	1.375	280.279	774.547	[M-H]-	PE(O-40:7)	PE(O-18:2_22:5);PE(O-18:1_22:6)
0.99	1.9912	1.381	281.49	776.563	[M-H]-	PE(O-40:6)	PE(O-18:1_22:5);PE(O-18:2_22:4)
0.65	1.9707	1.375	280.254	778.543	[M-H]-	PE(39:5)	PE(17:0_22:5)
0.81	1.8782	1.386	282.496	778.576	[M-H]-	PE(O-40:5)	PE(O-18:0_22:5);PE(O-18:1_22:4)
1.17	2.1317	1.384	282.076	780.557	[M-H]-	PE(39:4)	PE(17:0_22:4);PE(19:0_20:4)
1.37	0.845	1.38	281.212	788.528	[M-H]-	PE(40:7)	PE(18:1_22:6);PE(18:2_22:5)
2.57	1.6013	1.385	282.218	790.547	[M-H]-	PE(40:6)	PE(18:1_22:5);PE(18:0_22:6);PE(18:2_22:4)
9.99	1.9858	1.39	283.225	792.556	[M-H]-	PE(40:5)	PE(20:1_20:4);PE(18:2_22:3);PE(18:1_22:4);PE(18:0_22:5)
13	1.7349	1.396	284.435	794.571	[M-H]-	PE(40:4)	PE(18:0_22:4)
1.63	1.8737	1.401	285.441	796.584	[M-H]-	PE(40:3)	PE(18:0_22:3)
0.01	3.4645	0.996	205.725	438.262	[M-H]-	LPE(15:0)	LPE(15:0)		LPE	TIMS ON	TIMS OFF
0.01	3.4736	1.006	207.624	450.256	[M-H]-	LPE(16:1)	LPE(16:1)		<1%	17	9
0.89	3.1528	1.015	209.454	452.277	[M-H]-	LPE(16:0)	LPE(16:0)		1-10%	2	2
0.02	3.4077	1.024	211.152	464.276	[M-H]-	LPE(17:1)	LPE(17:1)		10-100%	1	1
0.2	3.2991	1.034	213.188	466.291	[M-H]-	LPE(17:0)	LPE(17:0)			20	12
0.06	3.2989	1.019	209.995	474.256	[M-H]-	LPE(18:3)	LPE(18:3)
0.56	3.2198	1.026	211.413	476.275	[M-H]-	LPE(18:2)	LPE(18:2)
1.66	3.1705	1.04	214.273	478.292	[M-H]-	LPE(18:1)	LPE(18:1)
100	3.2431	1.053	216.926	480.306	[M-H]-	LPE(18:0)	LPE(18:0)
0.07	3.2754	1.071	220.461	494.324	[M-H]-	LPE(19:0)	LPE(19:0)
0.05	3.1868	1.042	214.446	498.262	[M-H]-	LPE(20:5)	LPE(20:5)
0.62	3.1319	1.05	216.07	500.274	[M-H]-	LPE(20:4)	LPE(20:4)
3.28	3.1538	1.059	217.899	502.291	[M-H]-	LPE(20:3)	LPE(20:3)
0.18	3.102	1.068	219.727	504.3	[M-H]-	LPE(20:2)	LPE(20:2)
0.02	3.2612	1.079	221.967	506.326	[M-H]-	LPE(20:1)	LPE(20:1)
0.03	3.228	1.088	221.944	508.336	[M-H]-	LPE(20:0)	LPE(20:0)
0.1	3.1481	1.071	220.123	524.277	[M-H]-	LPE(22:6)	LPE(22:6)
0.14	3.1013	1.075	220.924	526.293	[M-H]-	LPE(22:5)	LPE(22:5)
0.06	3.0547	1.082	222.341	528.305	[M-H]-	LPE(22:4)	LPE(22:4)
0.07	3.0654	/	/	564.405	[M-H]-	LPE(24:0)	LPE(24:0)
2.55	1.6668	1.304	266.311	698.512	[M-H]-	PnE(34:2)	PnE(16:0_18:2);PnE(16:1_18:1)
1.67	2.738	1.314	268.339	700.534	[M-H]-	PnE(34:1)	PnE(16:0_18:1)		PnE	TIMS ON	TIMS OFF
0.88	2.7425	1.323	270.089	712.527	[M-H]-	PnE(35:2)	PnE(17:0_18:2)		<1%	1	1
4.82	1.6717	1.328	271.039	722.512	[M-H]-	PnE(36:4)	PnE(16:0_20:4);PnE(18:2_18:2)		1-10%	17	7
5.35	2.6676	1.334	272.249	724.522	[M-H]-	PnE(36:3)	PnE(18:0_18:3);PnE(18:1_18:2);PnE(16:0_20:3)		10-100%	7	5
57.95	2.7746	1.34	273.46	726.542	[M-H]-	PnE(36:2)	PnE(18:1_18:1);PnE(18:0_18:2)			25	13
13.61	2.7698	1.35	275.486	728.56	[M-H]-	PnE(36:1)	PnE(18:0_18:1)
1.34	2.7298	1.358	277.105	730.569	[M-H]-	PnE(36:0)	PnE(18:0_18:0)
1.28	2.1108	1.347	274.752	746.512	[M-H]-	PnE(38:6)	PnE(18:1_20:5);PnE(16:0_22:6)
9.54	2.5834	1.353	275.962	748.527	[M-H]-	PnE(38:5)	PnE(18:1_20:4);PnE(18:0_20:5)
100	1.867	1.361	277.58	750.543	[M-H]-	PnE(38:4)	PnE(16:0_22:4);PnE(18:0_20:4);PnE(18:1_20:3)
22.42	2.6236	1.367	278.791	752.562	[M-H]-	PnE(38:3)	PnE(18:0_20:3)
2.36	2.648	1.373	280.001	754.568	[M-H]-	PnE(38:2)	PnE(18:0_20:2)
1.34	2.2111	1.381	281.502	774.546	[M-H]-	PnE(40:6)	PnE(18:0_22:6)
5.63	2.5494	1.387	282.713	776.562	[M-H]-	PnE(40:5)	PnE(18:0_22:5)
6.65	2.5973	1.392	283.719	778.578	[M-H]-	PnE(40:4)	PnE(18:0_22:4)
0.01	4.9565	1.1	226.04	528.296	[M+HCO3]-	LPC(14:0)	LPC(14:0)
0.54	4.8512	1.11	227.947	542.311	[M+HCO3]-	LPC(15:0)	LPC(15:0)		LPC	TIMS ON	TIMS OFF
0.24	4.8194	1.158	237.677	554.305	[M+HCO3]-	LPC(16:1)	LPC(16:1)		<1%	12	3
3.32	4.7166	1.173	240.735	556.321	[M+HCO3]-	LPC(16:0)	LPC(16:0)		1-10%	4	3
0.17	4.7072	1.192	244.49	570.342	[M+HCO3]-	LPC(17:0)	LPC(17:0)		10-100%	1	1
0.28	4.7488	1.173	240.516	578.31	[M+HCO3]-	LPC(18:3)	LPC(18:3)			17	7
0.83	4.6575	1.181	242.137	580.323	[M+HCO3]-	LPC(18:2)	LPC(18:2)
1.48	4.5822	1.195	244.987	582.341	[M+HCO3]-	LPC(18:1)	LPC(18:1)
100	4.6806	1.212	248.453	584.354	[M+HCO3]-	LPC(18:0)	LPC(18:0)
0.15	4.6066	1.225	250.983	598.372	[M+HCO3]-	LPC(19:0)	LPC(19:0)
1.3	4.5901	1.197	245.192	604.329	[M+HCO3]-	LPC(20:4)	LPC(20:4)
4.77	4.5611	1.204	246.608	606.338	[M+HCO3]-	LPC(20:3)	LPC(20:3)
0.46	4.4958	1.214	248.638	608.347	[M+HCO3]-	LPC(20:2)	LPC(20:2)
0.3	4.5419	1.24	253.927	612.386	[M+HCO3]-	LPC(20:0)	LPC(20:0)
0.94	4.4978	1.22	249.692	628.323	[M+HCO3]-	LPC(22:6)	LPC(22:6)
0.26	4.5031	1.226	250.903	630.342	[M+HCO3]-	LPC(22:5)	LPC(22:5)
0.01	4.5206	1.232	252.114	632.354	[M+HCO3]-	LPC(22:4)	LPC(22:4)
0.3	4.2914	1.384	282.375	735.533	[M+HCO3]-	SM(d32:1)	SM(d16:1_16:0);SM(d18:1_14:0)
0.6	4.2611	1.393	284.197	737.541	[M+HCO3]-	SM(d32:0)	SM(d16:0_16:0)
2.79	4.2877	1.401	285.745	749.547	[M+HCO3]-	SM(d33:1)	SM(d17:1_16:0);SM(d18:1_15:0)
0.9	4.2716	1.406	286.751	751.551	[M+HCO3]-	SM(d33:0)	SM(d17:0_16:0)		SM	TIMS ON	TIMS OFF
1.95	4.2552	1.409	287.296	761.541	[M+HCO3]-	SM(d34:2)	SM(d18:2_16:0)		<1%	10	2
100	4.3208	1.418	289.117	763.562	[M+HCO3]-	SM(d34:1)	SM(d20:1_14:0);SM(d18:1_16:0)		1-10%	26	7
16.24	4.2421	1.425	290.531	765.575	[M+HCO3]-	SM(d34:0)	SM(d18:0_16:0)		10-100%	11	7
5.66	4.2179	1.433	292.082	777.577	[M+HCO3]-	SM(d35:1)	SM(d18:1_17:0);SM(d19:1_16:0);SM(d17:1_18:0)			47	16
0.99	4.1876	1.441	293.7	779.588	[M+HCO3]-	SM(d35:0)	SM(d18:0_17:0);SM(d19:0_16:0)
1.27	4.3275	1.44	293.431	789.575	[M+HCO3]-	SM(d36:2)	SM(d18:2_18:0);SM(d18:1_18:1)
14.14	4.2173	1.448	295.049	791.592	[M+HCO3]-	SM(d36:1)	SM(d18:1_18:0);SM(d20:1_16:0)
3.05	4.1768	1.453	296.055	793.604	[M+HCO3]-	SM(d36:0)	SM(d18:0_18:0)
1.34	4.1951	1.463	298.017	805.605	[M+HCO3]-	SM(d37:1)	SM(d19:1_18:0)
1.67	4.1672	1.478	300.986	819.624	[M+HCO3]-	SM(d38:1)	SM(d16:1_22:0);SM(d18:1_20:0)
2.4	4.2146	1.491	303.549	833.643	[M+HCO3]-	SM(d39:1)	SM(d16:1_23:0)
0.73	4.0993	1.502	305.776	835.655	[M+HCO3]-	SM(d39:0)	SM(d16:0_23:0)
1.27	4.1167	1.497	304.7	845.639	[M+HCO3]-	SM(d40:2)	SM(d18:1_22:1);SM(d18:2_22:0)
12.51	4.1815	1.506	306.52	847.656	[M+HCO3]-	SM(d40:1)	SM(d17:1_23:0);SM(d18:1_22:0)
2.23	4.0783	1.516	308.544	849.668	[M+HCO3]-	SM(d40:0)	SM(d18:0_22:0)
1.23	4.0941	1.513	307.876	859.659	[M+HCO3]-	SM(d41:2)	SM(d18:2_23:0)
15.88	4.2505	1.521	309.492	861.673	[M+HCO3]-	SM(d41:1)	SM(d19:1_22:0);SM(d18:1_23:0)
2.72	4.079	1.528	310.905	863.676	[M+HCO3]-	SM(d41:0)	SM(d18:0_23:0)
1.58	4.1024	1.517	308.623	871.656	[M+HCO3]-	SM(d42:3)	SM(d18:1_24:2)
5.25	4.0342	1.527	310.646	873.673	[M+HCO3]-	SM(d42:2)	SM(d18:1_24:1);SM(d18:2_24:0)
17.18	4.2934	1.536	312.466	875.69	[M+HCO3]-	SM(d42:1)	SM(d18:1_24:0);SM(d19:1_23:0)
2.73	4.1727	1.545	314.286	877.696	[M+HCO3]-	SM(d42:0)	SM(d18:0_24:0)
0.68	4.079	1.545	314.231	887.685	[M+HCO3]-	SM(d43:2)	SM(d19:1_24:1)
4.14	4.1978	1.551	315.44	889.707	[M+HCO3]-	SM(d43:1)	SM(d20:1_23:0);SM(d19:1_24:0);SM(d18:1_25:0)
0.72	4.0328	1.557	316.65	891.722	[M+HCO3]-	SM(d43:0)	SM(d19:0_24:0)
1.13	4.0678	1.565	318.212	903.718	[M+HCO3]-	SM(d44:1)	SM(d20:1_24:0)
0.4	4.0211	1.57	319.218	905.736	[M+HCO3]-	SM(d44:0)	SM(d20:0_24:0)
0.19	3.7998	1.403	286.039	766.527	[M+HCO3]-	PC(30:0)	PC(14:0_16:0);PC(15:0_15:0)	PC(14:0/16:0(49.82%));PC(16:0/14:0(50.18%));PC(15:0_15:0(100%))	PC	TIMS ON	TIMS OFF
0.99	3.7994	1.417	288.802	780.541	[M+HCO3]-	PC(31:0)	PC(15:0_16:0)	PC(15:0/16:0(25.93%));PC(16:0/15:0(74.07%))	<1%	14	4
0.86	3.7842	1.414	288.127	790.523	[M+HCO3]-	PC(32:2)	PC(14:0_18:2);PC(16:1_16:1)	PC(14:0/18:2(100.0%));PC(16:1/16:1(100.0%))	1-10%	41	8
4.83	3.8681	1.422	289.745	792.54	[M+HCO3]-	PC(32:1)	PC(16:0_16:1);PC(14:0_18:1)	PC(18:1/14:0(22.25%));PC(14:0/18:1(77.75%));PC(16:1/16:0(16.96%));PC(16:0/16:1(83.04%))	10-100%	37	21
5.85	3.7856	1.432	291.77	794.555	[M+HCO3]-	PC(32:0)	PC(14:0_18:0);PC(16:0_16:0)	PC(16:0/16:0(100.0%));PC(14:0/18:0(100.0%))		92	33
0.8	3.6493	1.431	291.529	800.545	[M+HCO3]-	PC(O-34:4)	PC(O-16:2_18:2)
2	3.661	1.438	292.943	802.558	[M+HCO3]-	PC(O-34:3)	PC(O-14:0_20:3);PC(O-16:1_18:2);PC(O-16:2_18:1)
1.63	3.7191	1.445	294.356	804.576	[M+HCO3]-	PC(O-34:2)	PC(O-16:1_18:1)
2.75	3.8098	1.437	292.715	806.555	[M+HCO3]-	PC(33:1)	PC(16:0_17:1)PC(15:0_18:1)	PC(17:1/16:0(15.19%));PC(16:0/17:1(84.81%));PC(18:1/15:0(21.73%));PC(15:0/18:1(78.27%))
2.28	3.7647	1.449	295.147	808.571	[M+HCO3]-	PC(33:0)	PC(16:0_17:0)	PC(16:0/17:0(58.57%));PC(17:0/16:0(41.43%))
4.39	3.7456	1.434	292.043	816.541	[M+HCO3]-	PC(34:3)	PC(16:0_18:3)	PC(16:0/18:3(100.0%))
43.83	3.8491	1.445	294.272	818.555	[M+HCO3]-	PC(34:2)	PC(16:0_18:2);PC(16:1_18:1);PC(17:1_17:1)	PC(18:2/16:0(6.36%));PC(18:1/16:1(22.06%));PC(16:1/18:1(77.94%));PC(16:0/18:2(93.64%));PC(17:1_17:1(100%))
42.53	3.8467	1.458	296.907	820.571	[M+HCO3]-	PC(34:1)	PC(16:1_18:0);PC(16:0_18:1)	PC(16:0/18:1(91.41%));PC(16:1/18:0(29.29%));PC(18:0/16:1(70.71%));PC(18:1/16:0(8.59%))
6.22	3.824	1.465	298.32	822.582	[M+HCO3]-	PC(34:0)	PC(16:0_18:0)	PC(18:0/16:0(41.1%));PC(16:0/18:0(58.9%))
0.99	3.5496	1.446	294.44	824.545	[M+HCO3]-	PC(O-36:6)	PC(O-16:2_20:4)
1.8	3.5617	1.455	296.261	826.555	[M+HCO3]-	PC(O-36:5)	PC(O-16:1_20:4)
3.97	3.6878	1.461	297.447	832.569	[M+HCO3]-	PC(35:2)	PC(17:0_18:2)	PC(17:0/18:2(100.0%))
4	3.7726	1.47	299.268	834.588	[M+HCO3]-	PC(35:1)	PC(17:0_18:1)	PC(17:0/18:1(100.0%))
2.24	3.7433	1.452	295.569	840.543	[M+HCO3]-	PC(36:5)	PC(16:0_20:5)	PC(16:0/20:5(100.0%))
14.61	3.7664	1.459	296.983	842.553	[M+HCO3]-	PC(36:4)	PC(16:0_20:4);PC(18:2_18:2)	PC(16:0/20:4(100.0%));PC(18:2/18:2(100.0%))
20.77	3.7499	1.463	297.785	844.57	[M+HCO3]-	PC(36:3)	PC(18:1_18:2);PC(16:0_20:3);PC(18:0_18:3)	PC(16:0/20:3(89.13%));PC(18:2/18:1(12.53%));PC(18:1/18:2(87.47%));PC(18:0/18:3(100%));PC(20:3/16:0(10.87%))
100	3.7485	1.477	300.624	846.585	[M+HCO3]-	PC(36:2)	PC(18:0_18:2);PC(18:1_18:1)	PC(18:2/18:0(4.89%));PC(18:1/18:1(100%));PC(18:0/18:2(95.11%))
43.87	3.7876	1.491	303.462	848.6	[M+HCO3]-	PC(36:1)	PC(18:0_18:1)	PC(18:0/18:1(92.76%));PC(18:1/18:0(7.24%))
1.72	3.5303	1.471	299.38	850.56	[M+HCO3]-	PC(O-38:7)	PC(O-20:7_18:0);PC(O-18:3_20:4);PC(O-16:1_22:6);PC(O-16:2_22:5);
5.9	3.694	1.498	304.875	850.609	[M+HCO3]-	PC(36:0)	PC(18:0_18:0)	PC(18:0/18:0(100.0%))
2.8	3.4811	1.476	300.386	852.577	[M+HCO3]-	PC(O-38:6)	PC(O-18:2_20:4);PC(O-16:1_22:5)
3	3.5221	1.482	301.596	854.59	[M+HCO3]-	PC(O-38:5)	PC(O-18:1_20:4)
2.66	3.6962	1.474	299.957	856.574	[M+HCO3]-	PC(37:4)	PC(17:0_20:4)	PC(17:0/20:4(100.0%))
1.85	3.7092	1.484	301.981	858.589	[M+HCO3]-	PC(37:3)	PC(17:0_20:3)	PC(17:0/20:3(100.0%))
2.95	3.6408	1.475	300.106	866.555	[M+HCO3]-	PC(38:6)	PC(16:0_22:6)	PC(16:0/22:6(100.0%))
12.8	3.7163	1.479	300.909	868.577	[M+HCO3]-	PC(38:5)	PC(18:0_20:5);PC(18:1_20:4);PC(16:0_22:5)	PC(18:0/20:5(100%));PC(16:0/22:5(100%));PC(18:1/20:4(100%))
43.42	3.6726	1.49	303.136	870.587	[M+HCO3]-	PC(38:4)	PC(16:0_22:4);PC(18:0_20:4);PC(18:1_20:3)	PC(18:0/20:4(90.31%));PC(20:4/18:0(9.69%));PC(16:0/22:4(100%));PC(18:1/20:3(100%))
45.89	3.7449	1.499	304.956	872.601	[M+HCO3]-	PC(38:3)	PC(18:0_20:3);PC(16:0_22:3);PC(18:1_20:2);	PC(20:3/18:0(5.62%));PC(18:0/20:3(94.38%));PC(16:0/22:3(100%));PC(18:1/20:2(100%));
7.75	3.6516	1.506	306.369	874.61	[M+HCO3]-	PC(38:2)	PC(18:0_20:2)	PC(20:2/18:0(14.25%));PC(18:0/20:2(85.75%))
0.34	3.4861	1.496	304.313	878.596	[M+HCO3]-	PC(O-40:7)	PC(O-18:1_22:6);PC(O-18:2_22:5)
9.58	3.46	1.503	305.726	880.607	[M+HCO3]-	PC(O-40:6)	PC(O-18:1_22:5)
5.99	3.7644	1.512	307.546	882.587	[M+HCO3]-	PC(39:5)	PC(17:0_22:5)	PC(17:0/22:5(100.0%))
0.59	3.504	1.487	302.42	890.561	[M+HCO3]-	PC(40:8)	PC(20:4_20:4)
1.3	3.5601	1.498	304.646	892.572	[M+HCO3]-	PC(40:7)	PC(20:3_20:4);PC(18:1_22:6)
7.75	3.5143	1.507	306.466	894.591	[M+HCO3]-	PC(40:6)	PC(18:0_22:6)	PC(18:0/22:6(100.0%))
19.46	3.5948	1.514	307.879	896.603	[M+HCO3]-	PC(40:5)	PC(18:0_22:5)	PC(18:1/22:4(100%));PC(22:5/18:0(13.99%));PC(18:0/22:5(86.01%))
16.12	3.573	1.523	309.699	898.616	[M+HCO3]-	PC(40:4)	PC(18:0_22:4)	PC(18:0/22:4(91.87%));PC(22:4/18:0(8.13%))
0.36	3.4789	1.533	311.63	918.59	[M+HCO3]-	PC(42:8)	PC(20:4_22:4);PC(21:4_21:4)	PC(20:4/22:4(100.0%));;PC(21:4/21:4(100.0%))
Identiﬁcation of phospholipids at chain level in bovine liver by HILIC-MS2 CID(Without TIMS separation)
rel.int/%	r.t/min	m/z	adduct	sum composition	chain composition	sn- information
0.24	2.1118	688.495	[M-H]-	PE(32:1)	PE(16:0_16:1)				PE	TIMS OFF
0.28	2.0711	646.483	[M-H]-	PE(O-30:1)	PE(O-14:1_16:0)				<1%	14
0.4	2.0969	702.545	[M-H]-	PE(O-34:1)	PE(O-16:0_18:1)				1-10%	38
0.47	2.0799	660.497	[M-H]-	PE(O-31:1)	PE(O-15:1_16:0)				10-100%	8
0.52	2.0278	774.537	[M-H]-	PE(O-40:7)	PE(O-18:1_22:6)					60
0.68	2.0583	718.532	[M-H]-	PE(34:0)	PE(16:0_18:0)
0.81	1.8106	778.576	[M-H]-	PE(O-40:5)	PE(O-18:1_22:4)
0.84	2.1023	712.529	[M-H]-	PE(O-35:3)	PE(O-17:1_18:2)
0.91	1.9312	752.553	[M-H]-	PE(O-38:4)	PE(O-16:0_22:4)
0.93	2.0927	712.494	[M-H]-	PE(34:3)	PE(16:0_18:3)
0.94	1.9143	694.481	[M-H]-	PE(O-34:5)	PE(O-14:1_20:4)
0.99	2.0399	730.539	[M-H]-	PE(35:1)	PE(17:0_18:1)
0.99	1.8009	776.56	[M-H]-	PE(O-40:6)	PE(O-18:2_22:4);PE(O-18:1_22:5)
1.28	1.8294	720.5	[M-H]-	PE(O-36:6)	PE(O-16:2_20:4)
1.4	2.0317	746.563	[M-H]-	PE(36:0)	PE(18:0_18:0)
1.41	1.8936	696.499	[M-H]-	PE(O-34:4)	PE(O-16:2_18:2)
1.43	1.769	770.567	[M-H]-	PE(38:2)	PE(18:0_20:2)
1.44	2.1742	726.546	[M-H]-	PE(O-36:3)	PE(O-18:3_18:0);PE(O-18:1_18:2);PE(O-18:2_18:1)
1.53	1.9369	752.529	[M-H]-	PE(37:4)	PE(17:0_20:4)
1.54	2.0032	672.498	[M-H]-	PE(O-32:2)	PE(O-14:1_18:1)
1.72	2.0912	728.526	[M-H]-	PE(35:2)	PE(17:0_18:2)
1.9	1.9568	686.513	[M-H]-	PE(O-33:2)	PE(O-15:1_18:1)
1.96	1.9585	700.528	[M-H]-	PE(O-34:2)	PE(O-16:1_18:1);PE(O-16:0_18:2)
2.04	1.6974	670.482	[M-H]-	PE(O-32:3)	PE(O-14:1_18:2)
2.1	1.8145	746.515	[M-H]-	PE(O-38:7)	PE(O-20:7_18:0);PE(O-16:1_22:6)
2.14	1.0506	762.51	[M-H]-	PE(38:6)	PE(16:0_22:6)
2.31	1.8511	724.528	[M-H]-	PE(O-36:4)	PE(O-18:2_18:2);PE(O-16:1_20:3)
2.57	1.1447	790.541	[M-H]-	PE(40:6)	PE(18:0_22:6)
3.39	1.1508	738.509	[M-H]-	PE(36:4)	PE(16:0_20:4);PE(18:2_18:2)
3.72	1.5009	684.497	[M-H]-	PE(O-33:3)	PE(O-15:1_18:2)
3.76	1.7797	722.513	[M-H]-	PE(O-36:5)	PE(O-16:1_20:4)
5.12	2.1618	716.523	[M-H]-	PE(34:1)	PE(16:0_18:1)
5.3	2.0667	698.513	[M-H]-	PE(O-34:3)	PE(O-16:1_18:2);PE(O-16:2_18:1)
5.37	1.3501	748.53	[M-H]-	PE(O-38:6)	PE(O-16:1_22:5);PE(O-16:2_22:4);PE(O-18:2_20:4)
6.96	1.3346	740.523	[M-H]-	PE(36:3)	PE(18:0_18:3);PE(18:1_18:2)
7.69	1.4981	714.51	[M-H]-	PE(34:2)	PE(16:0_18:2);PE(16:1_18:1)
9.99	1.2196	764.526	[M-H]-	PE(38:5)	PE(18:0_20:5);PE(18:1_20:4);PE(16:0_22:5)
9.99	1.3904	792.556	[M-H]-	PE(40:5)	PE(18:0_22:5);PE(18:1_22:4)
13	1.4369	794.572	[M-H]-	PE(40:4)	PE(18:0_22:4)
14.41	1.5469	744.553	[M-H]-	PE(36:1)	PE(18:0_18:1)
16.17	1.8821	768.551	[M-H]-	PE(38:3)	PE(18:0_20:3)
48.12	1.8528	742.539	[M-H]-	PE(36:2)	PE(18:0_18:2);PE(18:1_18:1)
100	1.476	766.542	[M-H]-	PE(38:4)	PE(18:0_20:4);PE(18:1_20:3);PE(16:0_22:4)
15.09	0.4185	823.549	[M-H]-	PG(40:5)	PG(18:0_22:5)				PG	TIMS OFF
22.73	0.4079	795.521	[M-H]-	PG(38:5)	PG(16:0_22:5);PG(18:1_20:4);PG(18:0_20:5);PG(18:2_20:3)				<1%	0
29.83	0.4082	799.549	[M-H]-	PG(38:3)	PG(18:2_20:1);PG(18:0_20:3);PG(18:1_20:2)				1-10%	0
31.52	0.6192	775.548	[M-H]-	PG(36:1)	PG(18:0_18:1)				10-100%	26
31.87	0.4166	745.504	[M-H]-	PG(34:2)	PG(16:1_18:1);PG(16:0_18:2)					26
40.94	0.9902	747.518	[M-H]-	PG(34:1)	PG(16:1_18:0);PG(16:0_18:1)
41.53	0.3926	771.519	[M-H]-	PG(36:3)	PG(16:0_20:3);PG(18:0_18:3);PG(18:1_18:2)
57.23	0.3998	797.534	[M-H]-	PG(38:4)	PG(16:0_22:4);PG(18:2_20:2);PG(18:0_20:4);PG(18:1_20:3)
72.2	0.3944	769.505	[M-H]-	PG(36:4)	PG(16:0_20:4);PG(18:2_18:2);PG(18:1_18:3)
100	0.438	773.536	[M-H]-	PG(36:2)	PG(18:1_18:1);PG(18:0_18:2);PG(16:0_20:2)
1.7	0.4774	837.544	[M-H]-	PI(34:0)	PI(16:0_18:0)				PI	TIMS OFF
2.36	0.4767	849.552	[M-H]-	PI(35:1)	PI(17:0_18:1);PI(17:1_18:0)				<1%	0
2.5	0.4828	847.535	[M-H]-	PI(35:2)	PI(17:0_18:2)				1-10%	18
2.75	0.4768	857.52	[M-H]-	PI(36:4)	PI(16:0_20:4);PI(18:2_18:2)				10-100%	13
2.82	0.4723	915.594	[M-H]-	PI(40:3)	PI(18:0_22:3)					31
3.5	0.5188	865.573	[M-H]-	PI(36:0)	PI(18:0_18:0)
5.5	0.515	833.519	[M-H]-	PI(34:2)	PI(16:0_18:2);PI(16:1_18:1)
5.51	0.4912	891.59	[M-H]-	PI(38:1)	PI(18:0_20:1)
7.25	0.6303	835.53	[M-H]-	PI(34:1)	PI(16:1_18:0);PI(16:0_18:1)
8.1	0.4548	859.535	[M-H]-	PI(36:3)	PI(18:0_18:3);PI(18:1_18:2);PI(16:0_20:3)
8.35	0.4682	883.536	[M-H]-	PI(38:5)	PI(18:1_20:4);PI(18:0_20:5)
11	0.4948	911.566	[M-H]-	PI(40:5)	PI(18:0_22:5);PI(18:1_22:4)
13.85	0.6126	889.578	[M-H]-	PI(38:2)	PI(18:0_20:2)
14.83	0.6381	913.581	[M-H]-	PI(40:4)	PI(18:0_22:4)
26.3	0.9254	863.565	[M-H]-	PI(36:1)	PI(18:0_18:1)
63.6	0.7301	861.551	[M-H]-	PI(36:2)	PI(16:0_20:2);PI(18:0_18:2);PI(18:1_18:1)
69.49	0.7028	887.566	[M-H]-	PI(38:3)	PI(18:1_20:2);PI(18:0_20:3)
100	0.7577	885.551	[M-H]-	PI(38:4)	PI(18:0_20:4);PI(16:0_22:4);PI(18:1_20:3)
58.54	1.8754	788.543	[M-H]-	PS(36:1)	PS(18:0_18:1)				PS	TIMS OFF
100	1.3588	786.531	[M-H]-	PS(36:2)	PS(18:1_18:1);PS(18:0_18:2)				<1%	0
90.82	1.4816	812.546	[M-H]-	PS(38:3)	PS(18:0_20:3)				1-10%	0
54.93	1.8119	810.53	[M-H]-	PS(38:4)	PS(18:0_20:4)				10-100%	7
90.19	1.4451	838.561	[M-H]-	PS(40:4)	PS(18:0_22:4)					7
53.78	1.7923	836.545	[M-H]-	PS(40:5)	PS(18:0_22:5)
	1
0.01	3.4006	450.26	[M-H]-	LPE(16:1)	LPE(16:1)				LPE	TIMS OFF
0.06	3.0523	528.312	[M-H]-	LPE(22:4)	LPE(22:4)				<1%	9
0.07	3.2068	494.327	[M-H]-	LPE(19:0)	LPE(19:0)				1-10%	2
0.1	3.0755	524.282	[M-H]-	LPE(22:6)	LPE(22:6)				10-100%	1
0.14	3.108	526.294	[M-H]-	LPE(22:5)	LPE(22:5)					12
0.2	3.0763	466.295	[M-H]-	LPE(17:0)	LPE(17:0)
0.56	3.0242	476.279	[M-H]-	LPE(18:2)	LPE(18:2)
0.62	3.0663	500.28	[M-H]-	LPE(20:4)	LPE(20:4)
0.89	3.3517	452.279	[M-H]-	LPE(16:0)	LPE(16:0)
1.66	3.0307	478.293	[M-H]-	LPE(18:1)	LPE(18:1)
3.28	3.0191	502.294	[M-H]-	LPE(20:3)	LPE(20:3)
100	2.9635	480.31	[M-H]-	LPE(18:0)	LPE(18:0)
									PNE	TIMS OFF
0.88	2.717	712.528	[M-H]-	PnE(35:2)	PnE(17:0_18:2)				<1%	1
1.67	2.7281	700.53	[M-H]-	PnE(34:1)	PnE(16:0_18:1)				1-10%	7
2.55	2.7124	698.513	[M-H]-	PnE(34:2)	PnE(16:0_18:2)				10-100%	5
4.82	2.6133	722.516	[M-H]-	PnE(36:4)	PnE(16:0_20:4)					13
5.35	2.6711	724.528	[M-H]-	PnE(36:3)	PnE(18:1_18:2)
6.65	2.5549	778.576	[M-H]-	PnE(40:4)	PnE(18:0_22:4)
9.54	2.5661	748.527	[M-H]-	PnE(38:5)	PnE(18:0_20:5);PnE(18:1_20:4)
13.61	2.6533	728.557	[M-H]-	PnE(36:1)	PnE(18:0_18:1)
22.42	2.6341	752.558	[M-H]-	PnE(38:3)	PnE(18:0_20:3)
57.95	2.6688	726.547	[M-H]-	PnE(36:2)	PnE(18:0_18:2);PnE(18:1_18:1)
100	2.5556	750.547	[M-H]-	PnE(38:4)	PnE(18:0_20:4)
	1								LPC	TIMS OFF
0.01	4.4386	632.358	[M+HCO3]-	LPC(22:4)	LPC(22:4)				<1%	3
0.17	4.6978	570.343	[M+HCO3]-	LPC(17:0)	LPC(17:0)				1-10%	3
0.83	4.631	580.326	[M+HCO3]-	LPC(18:2)	LPC(18:2)				10-100%	1
1.48	4.5904	582.344	[M+HCO3]-	LPC(18:1)	LPC(18:1)					7
3.32	4.7443	556.327	[M+HCO3]-	LPC(16:0)	LPC(16:0)
4.77	4.4814	606.34	[M+HCO3]-	LPC(20:3)	LPC(20:3)
100	4.5653	584.358	[M+HCO3]-	LPC(18:0)	LPC(18:0)
0.19	3.7768	766.527	[M+HCO3]-	PC(30:0)	PC(14:0_16:0)	PC(14:0/16:0(37.60%));PC(16:0/14:0(62.40%))			PC	TIMS OFF
0.99	3.7508	780.542	[M+HCO3]-	PC(31:0)	PC(15:0_16:0)	PC(15:0/16:0(28.55%));PC(16:0/15:0(71.45%))			<1%	4
2	3.6322	802.564	[M+HCO3]-	PC(O-34:3)	PC(O-16:1_18:2)				1-10%	8
2.75	3.7558	806.557	[M+HCO3]-	PC(33:1)	PC(16:0_17:1)	PC(16:0/17:1(100.0%))			10-100%	21
3	3.5236	854.591	[M+HCO3]-	PC(O-38:5)	PC(O-18:1_20:4)
3.97	3.7219	832.574	[M+HCO3]-	PC(35:2)	PC(17:0_18:2)	PC(17:0/18:2(100.0%))
4	3.6715	834.587	[M+HCO3]-	PC(35:1)	PC(17:0_18:1)	PC(17:0/18:1(100.0%))
4.83	3.7212	792.539	[M+HCO3]-	PC(32:1)	PC(16:0_16:1)	PC(16:0/16:1(90.98%));PC(16:1/16:0(9.02%))
7.75	3.4975	894.587	[M+HCO3]-	PC(40:6)	PC(18:0_22:6)	PC(18:0/22:6(100.0%))
12.8	3.5625	868.572	[M+HCO3]-	PC(38:5)	PC(18:0_20:5);PC(18:1_20:4)
14.61	3.6418	842.554	[M+HCO3]-	PC(36:4)	PC(16:0_20:4)	PC(16:0/20:4(100.0%))
16.12	3.5381	898.62	[M+HCO3]-	PC(40:4)	PC(18:0_22:4)	PC(18:0/22:4(100.0%))
19.46	3.5283	896.605	[M+HCO3]-	PC(40:5)	PC(18:0_22:5)	PC(18:0/22:5(100.0%))
20.77	3.6995	844.569	[M+HCO3]-	PC(36:3)	PC(16:0_20:3);PC(18:1_18:2);PC(18:0_18:3)
42.53	3.7804	820.571	[M+HCO3]-	PC(34:1)	PC(16:0_18:1)	PC(16:0/18:1(94.75%));PC(18:1/16:0(5.25%))
43.42	3.6736	870.588	[M+HCO3]-	PC(38:4)	PC(18:0_20:4)	PC(18:0/20:4(92.63%));PC(20:4/18:0(7.37%))
43.83	3.7936	818.556	[M+HCO3]-	PC(34:2)	PC(16:0_18:2)	PC(18:2/16:0(4.60%));PC(16:0/18:2(95.40%))
43.87	3.7386	848.6	[M+HCO3]-	PC(36:1)	PC(18:0_18:1)	PC(18:1/18:0(4.18%));PC(18:0/18:1(95.82%))
45.89	3.7084	872.6	[M+HCO3]-	PC(38:3)	PC(18:0_20:3)	PC(18:0/20:3(95.25%));PC(20:3/18:0(4.75%))
100	3.7166	846.586	[M+HCO3]-	PC(36:2)	PC(18:0_18:2);PC(18:1_18:1)	PC(18:1/18:1(100%));PC(18:0/18:2(95%));PC(18:2/18:0(5%))
0.3	4.2669	735.533	[M+HCO3]-	SM(d32:1)	SM(d18:1_14:0);SM(d16:1_16:0)				SM	TIMS OFF
1.67	4.1304	819.625	[M+HCO3]-	SM(d38:1)	SM(d18:1_20:0)				<1%	2
2.79	4.2464	749.545	[M+HCO3]-	SM(d33:1)	SM(d17:1_16:0)				1-10%	7
3.05	4.1745	793.603	[M+HCO3]-	SM(d36:0)	SM(d18:0_18:0)				10-100%	7
5.25	4.0746	873.671	[M+HCO3]-	SM(d42:2)	SM(d18:1_24:1)					16
5.66	4.2261	777.579	[M+HCO3]-	SM(d35:1)	SM(d18:1_17:0);SM(d19:1_16:0);SM(d17:1_18:0)
12.51	4.0916	847.654	[M+HCO3]-	SM(d40:1)	SM(d18:1_22:0)
14.14	4.2087	791.592	[M+HCO3]-	SM(d36:1)	SM(d20:1_16:0);SM(d18:1_18:0)
15.88	4.1483	861.673	[M+HCO3]-	SM(d41:1)	SM(d18:1_23:0)
16.24	4.1924	765.577	[M+HCO3]-	SM(d34:0)	SM(d18:0_16:0)
17.18	4.0363	875.69	[M+HCO3]-	SM(d42:1)	SM(d18:1_24:0)
100	4.2383	763.564	[M+HCO3]-	SM(d34:1)	SM(d18:1_16:0)
