# Supplementary material for: Deep-profiling of phospholipidome via rapid orthogonal separations and isomer-resolved mass spectrometry
Source: Nat Commun. 2023 Jul 17;14:4263. doi: 10.1038/s41467-023-40046-x (PMC10352238; doi:10.1038/s41467-023-40046-x)
Supplement: Supplementary file 4 — Supplementary Data 2 [file 41467_2023_40046_MOESM4_ESM.xlsx]

## Sheet: Supplementary Data 2
Relative compositions (%) of C=C location isomers in 17 groups of total FAs in bovine liver.
r.t/min	m/z	PB adduct	sum composition	chain composition	C=C information & dignostic ions for C=C position	Isomer ratio
1.15109	348.254	[M+2-AP+H]+	FA 14:1	FA(14:1)	FA(14:1(Δ9)) 262.18,176.14, ;	FA(14:1(Δ9)) 100.0%;
1.50946	376.284	[M+2-AP+H]+	FA 16:1	FA(16:1)	FA(16:1(Δ12)) 304.23,162.13, ; FA(16:1(Δ11)) 290.21,176.14, ; FA(16:1(Δ10)) 276.2,190.16, ; FA(16:1(Δ9)) 262.18,204.18, ; FA(16:1(Δ8)) 248.16,218.19, ; FA(16:1(Δ7)) 234.15,232.21, ; FA(16:1(Δ6)) 220.13,246.22, ;	FA(16:1(Δ12)) 3.3%;FA(16:1(Δ11)) 4.86%;FA(16:1(Δ10)) 4.04%;FA(16:1(Δ9)) 69.74%;FA(16:1(Δ8)) 3.22%;FA(16:1(Δ7)) 12.25%;FA(16:1(Δ6)) 2.58%;
1.76661	390.3	[M+2-AP+H]+	FA 17:1	FA(17:1)	FA(17:1(Δ11)) 290.21,190.16, , ; FA(17:1(Δ9)) 262.18,218.19, ; FA(17:1(Δ8)) 248.16,232.21, ; FA(17:1(Δ6)) 220.13,260.24, ;	FA(17:1(Δ11)) 22.73%;FA(17:1(Δ9)) 58.84%;FA(17:1(Δ8)) 11.56%;FA(17:1(Δ6)) 6.86%;
1.99675	404.315	[M+2-AP+H]+	FA 18:1	FA(18:1)	FA(18:1(Δ13)) 318.24,176.14, ; FA(18:1(Δ12)) 304.23,190.16, ; FA(18:1(Δ11)) 290.21,204.18, ; FA(18:1(Δ10)) 276.2,218.19, ; FA(18:1(Δ9)) 262.18,232.21, ; FA(18:1(Δ8)) 248.16,246.22, ;	FA(18:1(Δ13)) 1.25%;FA(18:1(Δ12)) 3.77%;FA(18:1(Δ11)) 12.46%;FA(18:1(Δ10)) 3.77%;FA(18:1(Δ9)) 77.81%;FA(18:1(Δ8)) 0.94%;
1.75359	402.3	[M+2-AP+H]+	FA 18:2	FA(18:2)	FA(18:2(Δ9,12)) 302.21,190.16, 262.18,230.19,	FA(18:2(Δ9,12)) 100.0%;
1.41579	400.284	[M+2-AP+H]+	FA 18:3	FA(18:3)	FA(18:3(Δ9,12,15)) 342.24,148.11, 302.21,188.14, 262.18,228.18, ; FA(18:3(Δ6,9,12)) 300.2,190.16, 260.16,230.19, 220.13,270.22, ;	FA(18:3(Δ9,12,15)) 67.02%;FA(18:3(Δ6,9,12)) 32.98%;
2.34834	418.33	[M+2-AP+H]+	FA 19:1	FA(19:1)	FA(19:1(Δ13)) 318.24,190.16, ; FA(19:1(Δ12)) 304.23,204.18, ; FA(19:1(Δ11)) 290.21,218.19, ; FA(19:1(Δ10)) 276.19,232.21, ; FA(19:1(Δ9)) 262.18,246.22, ; FA(19:1(Δ8)) 248.16,260.24, ;	FA(19:1(Δ13)) 4.47%;FA(19:1(Δ12)) 1.77%;FA(19:1(Δ11)) 40.45%;FA(19:1(Δ10)) 6.7%;FA(19:1(Δ9)) 28.46%;FA(19:1(Δ8)) 18.16%;
2.869	432.345	[M+2-AP+H]+	FA 20:1	FA(20:1)	FA(20:1(Δ14)) 332.26,190.16, ; FA(20:1(Δ13)) 318.24,204.18, ; FA(20:1(Δ12)) 304.23,218.19, ; FA(20:1(Δ11)) 290.21,232.21, ; FA(20:1(Δ10)) 276.19,246.22, ; FA(20:1(Δ9)) 262.18,260.24, ; FA(20:1(Δ8)) 248.16,274.25, ; FA(20:1(Δ7)) 234.15,288.27, ;	FA(20:1(Δ14)) 2.67%;FA(20:1(Δ13)) 5.99%;FA(20:1(Δ12)) 8.91%;FA(20:1(Δ11)) 58.99%;FA(20:1(Δ10)) 2.94%;FA(20:1(Δ9)) 13.54%;FA(20:1(Δ8)) 5.8%;FA(20:1(Δ7)) 1.22%;
2.25142	430.329	[M+2-AP+H]+	FA 20:2	FA(20:2)	FA(20:2(Δ8,11)) 288.19,232.21, 248.16,272.24;FA(20:2(Δ11,14)) 330.24,190.16, 290.21,230.19, ;	FA(20:2(Δ8,11)) 20.75%;FA(20:2(Δ11,14)) 79.25%;
1.95949	428.315	[M+2-AP+H]+	FA 20:3	FA(20:3)	FA(20:3(Δ11,14,17)) 370.27,148.11, 330.24,188.14, 290.21,228.18, ; FA(20:3(Δ8,11,14)) 328.23,190.16, 288.19,230.19, 248.16,270.22, ; FA(20:3(Δ7,10,13)) 314.21,204.18, 274.18,244.21, 234.15,284.24, ; FA(20:3(Δ6,9,12)) 300.19,218.19, 260.16,258.22, 220.13,298.25, ; FA(20:3(Δ5,8,11)) 286.18,232.21, 246.15,272.24, 206.12,312.27, ;	FA(20:3(Δ8,11,14)) 100.0%;
1.67673	426.3	[M+2-AP+H]+	FA 20:4	FA(20:4)	FA(20:4(Δ4,7,10,13)) 312.19,204.18, 272.16,244.21, 232.13,284.24, 192.1,324.27, ; FA(20:4(Δ5,8,11,14)) 326.21,190.16, 286.18,230.19, 246.15,270.22, 206.12,310.25, ; FA(20:4(Δ6,9,12,15)) 340.23,176.14, 300.19,216.18, 260.16,256.21, 220.13,296.24, ; FA(20:4(Δ7,10,13,16)) 354.24,162.13, 314.21,202.16, 274.18,242.19, 234.15,282.22, ; FA(20:4(Δ8,11,14,17)) 368.26,148.11, 328.23,188.14, 288.19,228.18, …	FA(20:4(Δ5,8,11,14)) 94.85%;FA(20:4(Δ8,11,14,17)) 5.15%;
1.61185	424.283	[M+2-AP+H]+	FA 20:5	FA(20:5)	FA(20:5(Δ5,8,11,14,17)) 366.24,148.11, 326.21,188.14, 286.18,228.18, 246.15,268.21, 206.12,308.24, ;	FA(20:5(Δ5,8,11,14,17)) 100.0%;
3.28441	460.385	[M+2-AP+H]+	FA 22:1	FA(22:1)	FA(22:1(Δ13)) 318.25,232.21, ; FA(22:1(Δ9)) 262.19,288.27, ;	FA(22:1(Δ13)) 84.15%;FA(22:1(Δ9)) 15.85%;
2.10847	454.33	[M+2-AP+H]+	FA 22:4	FA(22:4)	FA(22:4(Δ7,10,13,16)) 354.24,190.16, 314.21,230.19, 274.18,270.22, 234.15,310.25, ; FA(22:4(Δ10,13,16,19)) 396.29,148.11, 356.26,188.14, 316.23,228.18, 276.19,268.21, ;	FA(22:4(Δ7,10,13,16)) 96.82%;FA(22:4(Δ10,13,16,19)) 3.18%;
1.96302	452.315	[M+2-AP+H]+	FA 22:5	FA(22:5)	FA(22:5(Δ7,10,13,16,19)) 394.27,148.11, 354.24,188.14, 314.21,228.18, 274.18,268.21, 234.15,308.24, ; FA(22:5(Δ4,7,10,13,16)) 352.23,190.16, 312.19,230.19, 272.16,270.22, 232.13,310.25, 192.1,350.28, ;	FA(22:5(Δ7,10,13,16,19)) 84.12%;FA(22:5(Δ4,7,10,13,16)) 15.88%;
1.66558	450.299	[M+2-AP+H]+	FA 22:6	FA(22:6)	FA(22:6(Δ4,7,10,13,16,19)) 392.26,148.11, 352.23,188.14, 312.19,228.18, 272.16,268.21, 232.13,308.24, 192.1,348.27, ;	FA(22:6(Δ4,7,10,13,16,19)) 100.0%;
4.00152	488.407	[M+2-AP+H]+	FA 24:1	FA(24:1)	FA(24:1(Δ15)) 346.27,232.21, ;	FA(24:1(Δ15)) 100.0%;
