# Supplementary material for: Deep-profiling of phospholipidome via rapid orthogonal separations and isomer-resolved mass spectrometry
Source: Nat Commun. 2023 Jul 17;14:4263. doi: 10.1038/s41467-023-40046-x (PMC10352238; doi:10.1038/s41467-023-40046-x)
Supplement: Supplementary file 5 — Supplementary Data 5 [file 41467_2023_40046_MOESM5_ESM.xlsx]

## Sheet: Supplementary Data 5
Alterations of TG, CE, GPL,and SM at sum composition level. SPLASH Lipidomix was used as the internal standard for relative quantitation.
Sample	Cancer tissue 1	Cancer tissue 2	Cancer tissue 3	Cancer tissue 4	Cancer tissue 5	Cancer tissue 6	Normal tissue 1	Normal tissue 2	Normal tissue 3	Normal tissue 4	Normal tissue 5	Normal tissue 6
I/IIS
LPC(16:0)	0.215949	0.338127	0.38212	1.17085	0.345096	0.206541	0.164105	0.21204	0.172209	0.0394378	0.0641699	0.0315926
LPE(18:0)	0.328912	2.03512	1.0583	3.09215	0.470803	0.638662	0.75223	0.284166	0.286248	0.137198	0.0720202	0.0953489
LPE(18:1)	0.271793	0.522353	0.79559	1.4417	0.572817	0.572405	0.110344	0.150782	0.112493	0.0690671	0.144378	0.213023
PC(30:0)	0.0760343	0.246852	0.595537	0.23056	0.148955	0.12296	0.0244765	0.0176574	0.045506	0.0410305	0.0347828	0.0292282
PC(32:0)	0.532773	1.54463	1.77319	1.41166	0.923868	0.508408	0.355837	0.209549	0.711821	0.540384	0.563154	0.452796
PC(32:1)	0.0953398	0.395557	1.03833	0.659056	0.249856	0.322664	0.0196097	0.0304196	0.0969819	0.103508	0.0661965	0.0518383
PC(34:1)	0.950492	2.76286	3.91945	2.95698	2.11555	1.90124	0.22956	0.235508	1.19939	0.956432	0.669235	0.515257
PC(34:2)	1.03222	1.2782	5.78579	3.34599	1.82891	1.54928	0.145089	0.259517	0.948341	0.790787	0.632546	0.579019
PC(36:2)	0.795718	1.56909	4.63839	3.71158	1.39329	1.26985	0.160019	0.292208	0.736109	0.632829	0.476385	0.447218
PC(36:3)	0.341007	0.951379	3.16477	2.34909	0.844897	0.855703	0.0704028	0.166303	0.51236	0.472418	0.385765	0.344179
PC(36:4)	0.517172	1.31448	2.97268	1.97394	0.995893	0.745014	0.182303	0.185922	1.11445	0.716287	0.683188	0.369057
PC(37:4)	0.0596997	0.16103	0.260468	0.150447	0.0492494	0.0880865	0.0261456	0.0114373	0.0675243	0.0436834	0.0455299	0.0278559
PC(38:3)	0.119962	0.464898	0.644577	0.560749	0.255831	0.230158	0.0319943	0.059642	0.215538	0.16331	0.135543	0.100959
PC(38:4)	0.353847	1.40231	1.74145	1.54598	0.693421	0.554849	0.135722	0.173061	0.872997	0.528654	0.472633	0.288205
PC(38:5)	0.153532	0.611952	0.959957	0.85477	0.325216	0.3963	0.0427667	0.0770782	0.264452	0.221039	0.221437	0.155895
PC(38:6)	0.169308	0.218675	0.802841	0.509456	0.245259	0.228397	0.0205718	0.0404526	0.117744	0.0864459	0.112687	0.0760861
PC(40:5)	0.0487277	0.251621	0.196456	0.147152	0.0887205	0.0968138	0.0095082	0.0145667	0.0562922	0.0448132	0.0500329	0.0367965
PC(40:6)	0.094403	0.266427	0.505936	0.348709	0.135631	0.163065	0.0105389	0.0269491	0.0746883	0.0537181	0.084795	0.0513559
PC(O-34:2)	0.219907	0.213396	0.633164	0.241515	0.366333	0.15535	0.0214684	0.00953486	0.0640268	0.0475248	0.0352971	0.0272811
PC(O-34:3)	0.13393	0.087486	0.545229	0.239487	0.229098	0.0884832	0.0100788	0.009031	0.0466792	0.0338515	0.024863	0.0190276
PC(O-36:3)	0.12173	0.127235	0.403764	0.228579	0.210041	0.0922906	0.0162274	0.00996975	0.0396216	0.0309442	0.0253939	0.0241854
PE(34:1)	0.947274	4.08113	7.98223	6.29466	5.03324	5.13104	0.129502	0.286341	1.62798	2.02423	0.804631	0.656752
PE(34:2)	0.569157	1.49795	14.2048	7.20334	3.02922	4.00563	0.112632	0.218648	0.820396	1.068	0.505995	0.542987
PE(36:1)	4.47601	11.5443	16.7335	13.5097	11.5174	8.78048	0.305847	0.596669	5.4985	4.97929	1.78505	1.44389
PE(36:2)	2.89652	9.7057	52.2262	27.4024	12.6288	16.3812	0.261322	0.806536	4.26292	4.32857	1.7254	1.70229
PE(36:3)	3.94405	6.87033	33.3552	33.9214	14.2389	14.6395	0.598301	0.677161	6.49448	4.97628	0.801501	0.980393
PE(38:3)	0.426742	4.73139	5.10673	6.52352	2.9441	3.0776	0.108421	0.137645	2.89256	2.66028	1.20248	0.771635
PE(38:5)	0.364	4.4097	5.07336	7.07989	2.13165	4.34612	0.152774	0.121045	2.53662	2.28646	1.39995	0.930275
PE(40:7)	1.62488	3.09852	9.15756	11.5114	6.12047	3.63835	0.931623	0.47724	4.0647	2.50462	0.333519	0.198362
PE(O-34:2)	4.38212	3.89832	27.6299	10.5098	7.86735	5.55184	0.244539	0.42464	2.66175	2.78375	0.848359	0.560399
PE(O-36:2)	2.3539	2.00057	11.9276	4.45363	4.02271	3.28105	0.130357	0.152671	1.53212	1.46506	0.312908	0.13095
PE(O-36:3)	3.31581	2.27189	16.734	8.72508	5.62555	5.28867	0.115058	0.251759	1.9425	2.2139	0.515014	0.345169
PE(O-36:4)	1.60615	3.24943	7.96692	7.1058	3.54484	3.32114	0.131948	0.158429	1.878	2.03801	0.650484	0.485213
PE(O36:5)	3.84995	17.3736	30.1057	33.7575	13.4599	9.70855	0.812315	0.833407	10.0247	9.92441	3.50183	2.54804
PE(O-38:4)	1.43898	4.77722	5.03112	6.20824	3.58797	2.88552	0.286796	0.141617	3.79572	2.82748	0.908295	0.431876
PE(O-40:5)	0.956296	5.77565	3.32365	3.40536	3.07898	1.36147	0.258987	0.0864487	3.64488	2.07936	0.751548	0.268662
PE(O-40:6)	0.832715	5.3291	7.53471	5.10403	2.19663	2.92556	0.305079	0.136468	3.90347	3.32728	1.08651	0.465969
PG(34:1)	0.0342883	0.100403	0.161227	0.1909	0.081792	0.0737191	0.00954809	0.0233229	0.0357974	0.0391234	0.0154659	0.01318
PG(34:2)	0.0213683	0.0354226	0.090322	0.0812878	0.0403428	0.0362519	0.00789143	0.00716741	0.0195486	0.0186186	0.00413838	0.00471679
PG(35:1)	0.0677167	0.0955044	0.181615	0.152091	0.148632	0.104407	0.0269487	0.0213231	0.0859148	0.0726956	0.00779156	0.0110629
PG(35:2)	0.0464684	0.0537636	0.196577	0.0981687	0.0966956	0.0774679	0.0138192	0.0286323	0.0302393	0.0312447	0.00232678	0.00731159
PG(36:1)	0.0494106	0.0919441	0.120795	0.136212	0.111318	0.0558674	0.0155973	0.0096987	0.0443917	0.0334075	0.00895024	0.00876278
PG(36:2)	0.0492801	0.119623	0.248587	0.249553	0.119524	0.0928304	0.0298688	0.0223239	0.0336896	0.0325526	0.0212514	0.0171734
PG(36:3)	0.0302183	0.111404	0.257399	0.217722	0.100399	0.0710133	0.0224955	0.0192537	0.0280582	0.0397248	0.0222637	0.020856
PG(36:4)	0.0215159	0.0661687	0.207599	0.171839	0.0803886	0.0560167	0.0119282	0.0142365	0.0383791	0.0548888	0.0217034	0.0185222
PG(38:5)	0.036777	0.0755169	0.0445886	0.0629371	0.0425554	0.0212063	0.00568442	0.00550132	0.0134145	0.0181976	0.0086098	0.00826758
PG(40:6)	0.00837926	0.118842	0.0452794	0.0467543	0.030655	0.0345593	0.00531359	0.00263283	0.0105229	0.00824605	0.00595118	0.0049003
PG(40:7)	0.0116098	0.101034	0.0637449	0.063155	0.0395745	0.028105	0.0063332	0.00441207	0.0147891	0.0140911	0.00877467	0.00610552
PI(34:1)	0.342895	0.32125	3.82438	3.39666	0.510195	1.52056	0.0320058	0.119595	0.164882	0.274247	0.0196919	0.054328
PI(36:1)	0.598855	0.411234	5.46459	4.52743	0.859142	2.08414	0.0343565	0.15428	0.201743	0.34257	0.0291484	0.0676331
PI(36:2)	1.38471	0.98865	16.5593	4.43597	3.07078	2.69039	0.0872304	0.172444	0.457196	0.577563	0.0759272	0.19138
PI(36:3)	0.465099	0.512046	3.22036	1.37308	1.31512	1.10963	0.0209942	0.051677	0.296568	0.429969	0.052542	0.115466
PI(36:4)	0.274333	0.80836	1.64634	1.22401	1.46316	0.637587	0.0277869	0.0379797	0.529967	0.584419	0.0820938	0.0986831
PI(38:2)	0.235855	0.336691	1.06478	0.979644	0.450621	0.779641	0.0265533	0.0387352	0.123671	0.152829	0.0157487	0.0351581
PI(38:3)	0.95138	3.127	6.26532	3.38347	3.05392	2.46069	0.144737	0.139554	1.73219	1.47912	0.244478	0.303058
PI(38:4)	2.94402	12.3506	15.0224	8.27245	11.6153	4.87164	0.608762	0.395551	8.95256	6.39506	1.13659	1.25085
PI(38:5)	0.525895	1.85573	2.12299	1.42897	2.06024	1.36712	0.053183	0.0539987	1.29271	1.42706	0.254599	0.329214
PI(40:4)	0.171554	0.709368	0.56042	0.471257	0.46597	0.281816	0.0187794	0.00820603	0.20716	0.128782	0.019918	0.0381755
PS(36:1)	4.47443	5.4715	13.0131	16.7834	12.5746	7.71712	3.58862	1.46243	10.9907	9.43925	0.856589	1.99871
PS(40:6)	0.580367	2.17953	7.19672	7.38694	1.36574	4.21506	0.316811	0.237532	2.75086	1.65598	0.476005	0.825272
SM(d32:1)	0.462245	0.234642	0.288135	0.197673	0.642949	0.119933	0.0988354	0.038104	0.128955	0.119508	0.143312	0.0962032
SM(d33:1)	0.138578	0.0775939	0.129358	0.0820183	0.299461	0.0828499	0.0445465	0.0217522	0.042722	0.042673	0.0787351	0.0466092
SM(d34:0)	0.815461	0.655036	0.975666	2.04651	1.69732	0.426025	0.418346	0.25318	0.699474	0.540168	0.418643	0.397011
SM(d34:1)	4.92375	3.63702	4.32085	4.1815	6.83145	2.09701	2.51147	1.25563	3.87671	3.03451	2.35507	2.1352
SM(d34:2)	0.486387	0.205454	0.169151	0.323394	0.494701	0.154793	0.0780288	0.0552904	0.207873	0.118756	0.0926893	0.0983846
SM(d36:1)	0.329234	0.266159	0.199991	0.219626	0.44407	0.0900422	0.416574	0.291576	0.718527	0.606852	0.508914	0.269051
SM(d40:2)	0.251214	0.0930318	0.0755747	0.115244	0.299459	0.0569404	0.0568423	0.0335834	0.103647	0.0657209	0.0656347	0.0538705
SM(d42:1)	0.881829	0.853804	0.961217	1.50285	1.26133	0.312514	0.441489	0.300459	0.732837	0.574036	0.415721	0.31672
SM(d42:4)	0.178578	0.0577177	0.0605805	0.0753489	0.184068	0.037609	0.0456257	0.0225394	0.0512984	0.0413403	0.0371555	0.0407089
CE 18:0	0.1486	0.0983	0.0741	0.2595	0.1955	0.1942	0.0714	0.1104	0.0628	0.0605	0.1086	0.1269
CE 18:1	1.1544	0.6989	0.4489	2.064	1.5421	1.0074	0.4202	0.541	0.4317	0.2817	0.6134	0.9248
CE 18:2	1.5604	0.9446	0.4586	2.776	2.2297	1.1723	0.3115	0.5481	0.2939	0.1769	0.5213	0.7353
CE 20:1	0.0944	0.0573	0.0309	0.1318	0.1471	0.0907	0.0301	0.0522	0.0376	0.0275	0.0521	0.0483
CE 20:2	0.2147	0.1027	0.0884	0.29	0.5557	0.2221	0.0554	0.1064	0.1214	0.0609	0.114	0.1048
CE 20:3	0.327	0.121	0.1365	0.5929	1.0502	0.381	0.0888	0.2117	0.1532	0.0591	0.1547	0.1506
CE 20:4	0.845	0.2231	0.2562	0.9665	2.3404	0.8111	0.1754	0.3517	0.4122	0.1694	0.3785	0.3176
CE 22:5	0.1542	0.0361	0.0373	0.1648	0.3995	0.1445	0.037	0.1212	0.049	0.0136	0.05	0.0402
CE 22:6	0.1976	0.0453	0.0422	0.196	0.5586	0.1615	0.0198	0.0641	0.0503	0.0119	0.0504	0.0438
TG(46:1)	0.1601	0.031	0.0511	0.0422	0.1013	0.1104	0.1741	0.0309	0.172	0.3802	0.1996	0.268
TG(46:2)	0.0869	0.0154	0.0252	0.0201	0.0753	0.0673	0.1518	0.0166	0.1541	0.447	0.1228	0.2154
TG(48:1)	0.5514	0.1758	0.3006	0.239	0.3301	0.4632	0.5874	0.1895	0.6102	1.0253	0.717	0.6951
TG(48:2)	0.473	0.0919	0.2536	0.1748	0.3273	0.4838	0.7199	0.1601	0.7693	1.6923	0.7675	0.8741
TG(48:3)	0.1306	0.019	0.0509	0.0413	0.1214	0.1349	0.2955	0.0432	0.3288	0.9529	0.2308	0.4032
TG(49:1)	0.0838	0.0211	0.0264	0.0228	0.0526	0.0488	0.0635	0.0238	0.0693	0.1358	0.1151	0.0897
TG(49:2)	0.0715	0.0205	0.0233	0.0203	0.0502	0.0485	0.0696	0.0245	0.1082	0.1713	0.1096	0.0847
TG(50:0)	0.2421	0.1219	0.1786	0.1099	0.1917	0.2213	0.2479	0.1455	0.2414	0.3127	0.3034	0.2506
TG(50:1)	1.4437	0.6373	0.9912	0.604	1.0936	1.2137	1.3944	0.7149	1.6224	2.0692	1.7158	1.557
TG(50:2)	2.0286	0.6344	1.496	0.9762	1.5277	2.0084	2.3992	0.9427	3.0194	4.3156	2.7314	2.6564
TG(50:3)	0.9636	0.1815	0.7498	0.434	0.7733	1.1722	1.7508	0.5123	2.2271	3.9116	1.6833	1.8443
TG(50:4)	0.2457	0.032	0.1091	0.0724	0.2281	0.2433	0.4876	0.1027	0.6975	1.4672	0.3653	0.566
TG(51:1)	0.1024	0.0387	0.038	0.0326	0.0894	0.0755	0.0943	0.0442	0.1086	0.2278	0.1648	0.126
TG(51:2)	0.2235	0.0441	0.1088	0.07	0.1485	0.1732	0.2271	0.0928	0.3512	0.6313	0.3968	0.3186
TG(51:3)	0.1481	0.0187	0.0853	0.0448	0.1138	0.1268	0.1936	0.0728	0.3283	0.5048	0.2526	0.2149
TG(52:0)	0.1465	0.0657	0.086	0.0557	0.1491	0.136	0.1383	0.0849	0.1494	0.2813	0.2135	0.1675
TG(52:1)	1.4114	0.6164	1.1198	0.61	1.2497	1.4189	1.4782	0.9237	1.962	2.7895	2.0519	1.8633
TG(52:2)	4.9444	2.0417	5.1876	2.556	3.6879	5.4785	6.1731	3.8644	9.0081	10.3301	7.4773	7.5381
TG(52:3)	5.0721	1.5152	5.3659	2.8629	4.2506	5.405	6.9334	4.3687	10.7912	11.0047	7.4228	7.8895
TG(52:4)	2.8595	0.5388	2.3362	1.1001	2.5347	2.599	4.0043	2.116	6.9327	6.9362	3.6488	4.6058
TG(52:5)	0.5318	0.0838	0.2806	0.1491	0.4291	0.4361	0.8929	0.2965	1.7176	2.2936	0.6967	1.3031
TG(53:3)	0.2	0.0353	0.1438	0.0739	0.1721	0.2028	0.2763	0.1295	0.4637	0.7219	0.387	0.3141
TG(53:4)	0.1317	0.0159	0.0728	0.0313	0.1331	0.107	0.1677	0.0731	0.3184	0.3992	0.1855	0.1733
TG(54:1)	0.2627	0.1191	0.2213	0.1128	0.3004	0.3294	0.2806	0.1818	0.4803	0.8381	0.4905	0.305
TG(54:2)	1.3821	0.5814	1.5001	0.661	1.3598	1.7319	1.7002	1.0682	3.152	4.2723	2.5	1.7508
TG(54:3)	2.8616	1.121	3.7783	1.59	2.7864	3.7866	4.2246	2.7637	7.196	7.4801	4.6381	3.6522
TG(54:4)	3.0953	0.8469	3.4447	1.5813	3.3782	3.3662	4.3974	3.055	7.7343	6.9	4.1226	3.6866
TG(54:5)	2.2621	0.3963	1.7175	0.7764	2.5024	1.9911	3.053	1.8088	5.7776	5.0529	2.4716	2.6877
TG(54:6)	1.0542	0.1288	0.3926	0.2074	1.1824	0.6811	1.1239	0.512	2.3051	2.2336	0.8316	1.241
TG(54:7)	0.131	0.0148	0.0362	0.0122	0.1139	0.0741	0.1564	0.05	0.277	0.4426	0.1077	0.2914
TG(55:4)	0.0787	0.013	0.0526	0.0265	0.0847	0.0653	0.0927	0.0533	0.1504	0.1663	0.0869	0.0929
