# Supplementary material for: Deep-profiling of phospholipidome via rapid orthogonal separations and isomer-resolved mass spectrometry
Source: Nat Commun. 2023 Jul 17;14:4263. doi: 10.1038/s41467-023-40046-x (PMC10352238; doi:10.1038/s41467-023-40046-x)
Supplement: Supplementary file 6 — Supplementary Data 3 [file 41467_2023_40046_MOESM6_ESM.xlsx]

## Sheet: Supplementary Data 3
Identiﬁcation of phospholipids at C=C level in bovine liver by HILIC-TIMS-PB-MS2 CID
rel.int %	r.t/min	m/z	PB adduct	sum composition	chain composition	C=C information & dignostic ions for C=C position	C 18:1 isomeric ratio
0.01	6.41736	746.388	[M+Trifap+H]+	LPC(22:4)	LPC(22:4)	LPC(22:4(Δ7,10,13,16)) 646.3,504.26, 606.27,464.23, 566.24,424.2, 526.21,384.17, ;
0.26	6.93893	744.376	[M+Trifap+H]+	LPC(22:5)	LPC(22:5)	LPC(22:5(Δ7,10,13,16,19)) 686.33,544.3, 646.3,504.26, 606.27,464.23, 566.24,424.2, 526.21,384.17, ;
0.46	7.22712	722.384	[M+Trifap+H]+	LPC(20:2)	LPC(20:2)	LPC(20:2(Δ11,14)) 622.29,480.26, 582.26,440.23, ;
0.83	4.92262	694.363	[M+Trifap+H]+	LPC(18:2)	LPC(18:2)	LPC(18:2(Δ9,12)) 594.27,452.24, 554.24,412.2, ;
1.3	6.9717	718.355	[M+Trifap+H]+	LPC(20:4)	LPC(20:4)	LPC(20:4(Δ5,8,11,14)) 618.27,476.23, 578.23,436.2, 538.2,396.17, 498.17,356.13, ;
1.48	7.0964	696.369	[M+Trifap+H]+	LPC(18:1)	LPC(18:1)	LPC(18:1(Δ13)) 610.3,468.26, ; LPC(18:1(Δ12)) 596.28,454.24, ; LPC(18:1(Δ11)) 582.27,440.23, ; LPC(18:1(Δ10)) 568.25,426.21, ; LPC(18:1(Δ9)) 554.23,412.2, ; LPC(18:1(Δ8)) 540.22,398.18, ;	LPC(18:1(Δ13)) 1.21%;LPC(18:1(Δ12)) 6.03%;LPC(18:1(Δ11)) 10.75%;LPC(18:1(Δ10)) 1.16%;LPC(18:1(Δ9)) 79.86%;LPC(18:1(Δ8)) 1.0%;
4.77	5.09489	720.375	[M+Trifap+H]+	LPC(20:3)	LPC(20:3)	LPC(20:3(Δ8,11,14)) 620.29,478.25, 580.26,438.22, 540.22,398.19, ;
0.06	2.9647	650.296	[M+Trifap+H]+	LPE(18:3)	LPE(18:3)	LPE(18:3(Δ9,12,15)) 451.24,309.2, 411.2,269.17, 371.17,229.13, ;
0.06	3.01358	704.345	[M+Trifap+H]+	LPE(22:4)	LPE(22:4)	LPE(22:4(Δ7,10,13,16)) 463.24,321.2, 423.21,281.17, 383.17,241.14, 343.14,201.11, ;
0.1	4.49984	700.307	[M+Trifap+H]+	LPE(22:6)	LPE(22:6)	LPE(22:6(Δ4,7,10,13,16,19)) 501.25,359.21, 461.21,319.18, 421.18,279.14, 381.15,239.11, 341.12,199.08, 301.09,159.05, ;
0.14	4.54247	702.321	[M+Trifap+H]+	LPE(22:5)	LPE(22:5)	LPE(22:5(Δ7,10,13,16,19)) 503.26,361.22, 463.23,321.19, 423.2,281.16, 383.17,241.13, 343.14,201.1, ; LPE(22:5(Δ4,7,10,13,16)) 461.21,319.18, 421.18,279.14, 381.15,239.11, 341.12,199.08, 301.09,159.05, ;
0.56	3.16666	652.317	[M+Trifap+H]+	LPE(18:2)	LPE(18:2)	LPE(18:2(Δ9,12)) 411.21,269.17, 371.18,229.14, ;
0.62	4.55646	676.306	[M+Trifap+H]+	LPE(20:4)	LPE(20:4)	LPE(20:4(Δ5,8,11,14)) 435.2,293.16, 395.17,253.13, 355.14,213.1, 315.1,173.07, ;
1.66	3.13195	654.329	[M+Trifap+H]+	LPE(18:1)	LPE(18:1)	LPE(18:1(Δ12)) 413.22,271.18, ; LPE(18:1(Δ11)) 399.21,257.17, ; LPE(18:1(Δ10)) 385.19,243.15, ; LPE(18:1(Δ9)) 371.17,229.14, ;	LPE(18:1(Δ12)) 7.53%;LPE(18:1(Δ11)) 5.83%;LPE(18:1(Δ10)) 3.10%;LPE(18:1(Δ9)) 83.53%;
3.28	3.03508	678.33	[M+Trifap+H]+	LPE(20:3)	LPE(20:3)	LPE(20:3(Δ8,11,14)) 437.22,295.18, 397.19,255.15, 357.16,215.12, ;
0.86	2.61614	904.583	[M+Trifap+H]+	PC(32:2)	PC(16:1_16:1);PC(14:0_18:2)	PC(16:1(Δ7)_16:1(Δ7)) 762.45,620.41, ; PC(14:0_18:2(Δ9,12)) 804.47,662.44, 764.44,622.41, ; PC(16:1(Δ10)_16:1(Δ10)) 804.47,662.44, ;
2.66	2.615	970.599	[M+Trifap+H]+	PC(37:4)	PC(17:0_20:4)	PC(17:0_20:4(Δ5,8,11,14)) 870.51,728.47, 830.48,688.44, 790.45,648.41, 750.42,608.38, ; PC(17:0_20:4(Δ8,11,14,17)) 912.56,770.52, 872.53,730.49, 832.49,690.46, 792.46,650.42, ;
3.97	4.26803	946.603	[M+Trifap+H]+	PC(35:2)	PC(17:0_18:2)	PC(17:0_18:2(Δ9,12)) 846.51,704.48, 806.48,664.44, ;
4	3.86622	948.623	[M+Trifap+H]+	PC(35:1)	PC(17:0_18:1)	PC(17:0_18:1(Δ9)) 806.49,664.45, ;	PC(17:0_18:1(Δ9)) 100.0%;
4.83	3.12912	906.573	[M+Trifap+H]+	PC(32:1)	PC(16:0_16:1);PC(14:0_18:1)	PC(16:0_16:1(Δ7)) 764.43,622.39, ; PC(14:0_18:1(Δ9)) 764.43,622.39, ; PC(16:0_16:1(Δ9)) 792.47,650.43, ; PC(14:0_18:1(Δ11)) 792.47,650.43, ;
7.75	4.74515	988.642	[M+Trifap+H]+	PC(38:2)	PC(18:0_20:2)	PC(18:0_20:2(Δ8,11)) 846.51,704.47, 806.47,664.44, ; PC(18:0_20:2(Δ11,14)) 888.55,746.51, 848.52,706.48, ;
12.8	3.86433	982.61	[M+Trifap+H]+	PC(38:5)	PC(18:0_20:5);PC(18:1_20:4);PC(16:0_22:5)	PC(18:0_20:5(Δ5,8,11,14,17)) 924.57,782.53, 884.54,742.5, 844.51,702.47, 804.47,662.44, 764.44,622.4, ; PC(18:1_20:4(Δ5,8,11,14)) 882.52,740.48, 842.49,700.45, 802.46,660.42, 762.43,620.39, ; PC(18:1_20:4(Δ8,11,14,17)) 924.57,782.53, 884.54,742.5, 844.51,702.47, 804.47,662.44, ; PC(16:0_22:5(Δ7,10,13,16,19)) 924.57,782.53, 884.54,742.5, 844.51,702.47, 804.47,662.44, 764.44,622.4, ;
14.61	3.25057	956.591	[M+Trifap+H]+	PC(36:4)	PC(16:0_20:4);PC(18:2_18:2)	PC(16:0_20:4(Δ5,8,11,14)) 856.5,714.46, 816.47,674.43, 776.44,634.4, 736.41,594.37, ; PC(18:2(Δ9,12)_18:2(Δ9,12)) 856.5,714.46, 816.47,674.43, ;
16.12	3.80098	1012.65	[M+Trifap+H]+	PC(40:4)	PC(18:0_22:4)	PC(18:0_22:4(Δ7,10,13,16)) 912.56,770.52, 872.53,730.49, 832.5,690.46, 792.47,650.43, ;
19.46	4.757	1010.63	[M+Trifap+H]+	PC(40:5)	PC(18:0_22:5)	PC(18:0_22:5(Δ7,10,13,16,19)) 952.59,810.55, 912.56,770.52, 872.53,730.49, 832.5,690.46, 792.46,650.43, ; PC(18:0_22:5(Δ4,7,10,13,16)) 910.54,768.5, 870.51,728.47, 830.48,688.44, 790.45,648.41, 750.42,608.38, ;
20.77	3.90008	958.61	[M+Trifap+H]+	PC(36:3)	PC(18:1_18:2);PC(18:0_18:3);PC(16:0_20:3)	PC(18:1(Δ12)_18:2(Δ9,12)) 858.52,716.48, /858.52,716.48, 818.49,676.45, ; PC(18:1(Δ11)_18:2(Δ9,12)) 844.51,702.47, /858.52,716.48, 818.49,676.45, ; PC(18:1(Δ9)_18:2(Δ9,12)) 816.47,674.44, /858.52,716.48, 818.49,676.45, ; PC(16:0_20:3(Δ8,11,14)) 858.52,716.48, 818.49,676.45, 778.46,636.42, ; PC(18:0_18:3(Δ6,9,12)) 858.52,716.48, 818.49,676.45, 778.46,636.42, ;
42.53	3.91381	934.609	[M+Trifap+H]+	PC(34:1)	PC(16:1_18:0);PC(16:0_18:1)	PC(16:1(Δ10)_18:0) 834.52,692.48, ; PC(16:1(Δ9)_18:0) 820.5,678.47, ; PC(16:1(Δ7)_18:0) 792.47,650.43, ; PC(16:0_18:1(Δ12)) 834.52,692.48, ; PC(16:0_18:1(Δ11)) 820.5,678.47, ; PC(16:0_18:1(Δ9)) 792.47,650.43, ;	PC(16:0_18:1(Δ11)) 14.03%;PC(16:0_18:1(Δ9)) 85.97%;
43.42	3.931	984.626	[M+Trifap+H]+	PC(38:4)	PC(18:0_20:4);PC(18:1_20:3);PC(16:0_22:4)	PC(16:0_22:4(Δ7,10,13,16)) 884.54,742.5, 844.51,702.47, 804.47,662.44, 764.44,622.4, ; PC(18:0_20:4(Δ5,8,11,14)) 884.54,742.5, 844.51,702.47, 804.47,662.44, 764.44,622.4, ; PC(18:1(Δ9)_20:3(Δ8,11,14)) 842.49,700.45, /884.54,742.5, 844.51,702.47, 804.47,662.44, ;
43.83	3.95917	932.594	[M+Trifap+H]+	PC(34:2)	PC(16:0_18:2);PC(16:1_18:1);PC(17:1_17:1)	PC(16:0_18:2(Δ9,12)) 832.51,690.47, 792.47,650.44, ; PC(16:1(Δ10)_18:1(Δ12)) 832.51,690.47, /832.51,690.47, ; PC(16:1(Δ10)_18:1(Δ11)) 832.51,690.47, /818.49,676.45, ; PC(16:1(Δ10)_18:1(Δ9)) 832.51,690.47, /790.46,648.42, ; PC(16:1(Δ9)_18:1(Δ12)) 818.49,676.45, /832.51,690.47, ; PC(16:1(Δ9)_18:1(Δ11)) 818.49,676.45, /818.49,676.45, ; PC(16:1(Δ9)_18:1(Δ9)) 818.49,676.45, /790.46,648.42, ; PC(16:1(Δ…
43.87	5.03303	962.632	[M+Trifap+H]+	PC(36:1)	PC(18:0_18:1)	PC(18:0_18:1(Δ12)) 862.54,720.51, ; PC(18:0_18:1(Δ11)) 848.53,706.49, ; PC(18:0_18:1(Δ9)) 820.5,678.46, ; PC(18:0_18:1(Δ8)) 806.48,664.44, ;	PC(18:0_18:1(Δ11)) 5.24%;PC(18:0_18:1(Δ9)) 93.52%;PC(18:0_18:1(Δ8)) 1.24%;
45.89	4.82888	986.629	[M+Trifap+H]+	PC(38:3)	PC(18:0_20:3);PC(16:0_22:3);PC(18:1_20:2)	PC(18:0_20:3(Δ8,11,14)) 886.54,744.5, 846.51,704.47, 806.48,664.44, ; PC(18:1(Δ12)_20:2(Δ8,11)) 886.54,744.5, /844.49,702.46, 804.46,662.42, ; PC(18:1(Δ12)_20:2(Δ11,14)) 886.54,744.5, /886.54,744.5, 846.51,704.47, ; PC(18:1(Δ9)_20:2(Δ8,11)) 844.49,702.46, /844.49,702.46, 804.46,662.42, ; PC(18:1(Δ9)_20:2(Δ11,14)) 844.49,702.46, /886.54,744.5, 846.51,704.47, ;
100	3.9691	960.627	[M+Trifap+H]+	PC(36:2)	PC(18:1_18:1);PC(18:0_18:2)	PC(18:0_18:2(Δ9,12)) 860.54,718.5, 820.51,678.47, ; PC(18:1(Δ12)_18:1(Δ12)) 860.54,718.5, ; PC(18:1(Δ11)_18:1(Δ11)) 846.52,704.48, ; PC(18:1(Δ9)_18:1(Δ9)) 818.49,676.45, ;	PC(18:1(Δ11)_18:1(Δ11)) 20.9%;PC(18:1(Δ9)_18:1(Δ9)) 79.1%;
0.3	2.02455	878.569	[M+Trifap+H]+	PE(33:1)	PE(16:0_17:1);PE(15:0_18:1)	PE(16:0_17:1(Δ8)) 595.41,453.38, ; PE(15:0_18:1(Δ9)) 595.41,453.38, ;	PE(15:0_18:1(Δ9)) 100.0%;
0.4	2.02455	878.569	[M+Trifap+H]+	PE(O-34:1)	PE(O-16:0_18:1);PE(O-17:0_17:1);PE(O-18:0_16:1)	PE(O-18:0_16:1(Δ7)) 595.41,453.38, ; PE(O-17:0_17:1(Δ8)) 595.41,453.38, ; PE(O-16:0_18:1(Δ9)) 595.41,453.38, ;
0.91	2.38399	928.585	[M+Trifap+H]+	PE(O-38:4)	PE(O-18:1_20:3);PE(O-20:4_18:0);PE(O-18:0_20:4)	PE(O-18:1_20:3(Δ8,11,14)) 687.48,545.44, /687.48,545.44, 647.45,505.41, 607.41,465.38, ;
0.93	2.03971	888.53	[M+Trifap+H]+	PE(34:3)	PE(16:0_18:3);PE(16:1_18:2)	PE(16:0_18:3(Δ9,12,15)) 689.47,547.43, 649.44,507.4, 609.41,467.37, ; PE(16:1(Δ10)_18:2(Δ9,12)) 647.42,505.38, /647.42,505.38, 607.39,465.35, ;
0.99	2.97522	906.57	[M+Trifap+H]+	PE(35:1)	PE(17:1_18:0);PE(17:0_18:1);PE(16:0_19:1)	PE(17:1(Δ11)_18:0) 665.48,523.44, ;PE(17:0_18:1(Δ12)) 665.48,523.44, ; PE(16:0_19:1(Δ13)) 665.48,523.44; PE(17:1(Δ9)_18:0) 637.43,495.39, ; PE(17:1(Δ8)_18:0) 623.42,481.38, ; PE(17:0_18:1(Δ10)) 637.43,495.39, ; PE(17:0_18:1(Δ9)) 623.42,481.38, ; PE(16:0_19:1(Δ11)) 637.43,495.39, ; PE(16:0_19:1(Δ10)) 623.42,481.38, ;
1.17	2.81628	956.589	[M+Trifap+H]+	PE(39:4)	PE(19:0_20:4);PE(17:0_22:4)	PE(17:0_22:4(Δ7,10,13,16)) 715.48,573.44, 675.45,533.41, 635.42,493.38, 595.39,453.35, ; PE(19:0_20:4(Δ5,8,11,14)) 715.48,573.44, 675.45,533.41, 635.42,493.38, 595.39,453.35, ;
1.41	2.30572	872.532	[M+Trifap+H]+	PE(O-34:4)	PE(O-14:1_20:3);PE(O-16:2_18:2)	PE(O-16:2_18:2(Δ9,12)) 631.42,489.39, 591.39,449.36, ;
1.43	4.26803	946.603	[M+Trifap+H]+	PE(38:2)	PE(18:0_20:2)	PE(18:0_20:2(Δ8,11)) 663.45,521.41, 623.42,481.38, ; PE(18:0_20:2(Δ11,14)) 705.5,563.46, 665.46,523.43, ;
1.44	3.75407	902.57	[M+Trifap+H]+	PE(O-36:3)	PE(O-18:1_18:2);PE(O-18:3_18:0);PE(O-18:2_18:1)	PE(O-18:2_18:1(Δ11)) 647.45,505.41, ;	PE(O-18:2_18:1(Δ11)) 100.0%;
1.53	1.93175	928.562	[M+Trifap+H]+	PE(37:4)	PE(17:0_20:4)	PE(17:0_20:4(Δ5,8,11,14)) 687.45,545.42, 647.42,505.38, 607.39,465.35, 567.36,425.32, ;
1.72	3.76428	904.58	[M+Trifap+H]+	PE(35:2)	PE(17:1_18:1);PE(17:0_18:2)	PE(17:0_18:2(Δ9,12)) 663.47,521.43, 623.44,481.4, ; PE(17:1(Δ11)_18:1(Δ13)) 663.47,521.43, /677.49,535.45, ; PE(17:1(Δ8)_18:1(Δ13)) 621.41,479.37 /677.49,535.45; PE(17:1(Δ9)_18:1(Δ13)) 635.44,493.4 /677.49,535.45;PE(17:1(Δ11)_18:1(Δ12)) 663.47,521.43, /663.47,521.43, ; PE(17:1(Δ8)_18:1(Δ9)) 621.41,479.37, /621.41,479.37, ; PE(17:1(Δ9)_18:1(Δ10)) 635.44,493.4, /635.44,493.4, ;
1.96	2.01591	876.554	[M+Trifap+H]+	PE(O-34:2)	PE(O-16:1_18:1);PE(O-16:0_18:2)	PE(O-16:1(Δ10)_18:1(Δ12)) 635.45,493.41, /635.45,493.41, ;
2.1	2.31966	922.543	[M+Trifap+H]+	PE(O-38:7)	PE(O-16:1_22:6);PE(O-20:7_18:0);PE(O-16:2_22:5);PE(O-18:3_20:4)	PE(O-18:3(Δ9,12,15)_20:4(Δ8,11,14,17)) 723.48,581.44, 683.45,541.41, 643.42,501.38, /723.48,581.44, 683.45,541.41, 643.42,501.38, 603.39,461.35, ;
2.14	2.61345	938.545	[M+Trifap+H]+	PE(38:6)	PE(18:2_20:4);PE(16:0_22:6);PE(18:1_20:5)	PE(18:2(Δ9,12)_20:4(Δ8,11,14,17)) 697.44,555.4, 657.41,515.37, /739.48,597.45, 699.45,557.41, 659.42,517.38, 619.39,477.35, ; PE(18:1(Δ12)_20:5(Δ5,8,11,14,17)) 697.44,555.4, /739.48,597.45, 699.45,557.41, 659.42,517.38, 619.39,477.35, 579.36,437.32, ; PE(18:1(Δ11)_20:5(Δ5,8,11,14,17)) 683.42,541.38, /739.48,597.45, 699.45,557.41, 659.42,517.38, 619.39,477.35, 579.36,437.32, ;
2.57	2.57234	966.575	[M+Trifap+H]+	PE(40:6)	PE(18:0_22:6);PE(18:2_22:4);PE(18:1_22:5)	PE(18:0_22:6(Δ4,7,10,13,16,19)) 767.51,625.48, 727.48,585.44, 687.45,545.41, 647.42,505.38, 607.39,465.35, 567.36,425.32, ; PE(18:1(Δ9)_22:5(Δ7,10,13,16,19)) 683.42,541.38, /767.51,625.48, 727.48,585.44, 687.45,545.41, 647.42,505.38, 607.39,465.35, ;
3.39	2.76117	914.545	[M+Trifap+H]+	PE(36:4)	PE(18:1_18:3);PE(16:0_20:4);PE(18:2_18:2)	PE(18:1(Δ12)_18:3(Δ6,9,12)) 673.44,531.4, /673.44,531.4, 633.41,491.37, 593.37,451.34, ; PE(18:1(Δ11)_18:3(Δ6,9,12)) 659.42,517.38, /673.44,531.4, 633.41,491.37, 593.37,451.34, ; PE(16:0_20:4(Δ5,8,11,14)) 673.44,531.4, 633.41,491.37, 593.37,451.34, 553.34,411.31, ; PE(18:2(Δ9,12)_18:2(Δ9,12)) 673.44,531.4, 633.41,491.37, ;
3.72	2.34178	860.533	[M+Trifap+H]+	PE(O-33:3)	PE(O-15:1_18:2);PE(O-15:2_18:1)	PE(O-15:1_18:2(Δ9,12)) 619.43,477.39, 579.39,437.36, ; PE(O-15:2_18:1(Δ12)) 619.42,477.39, ; PE(O-15:2_18:1(Δ8)) 563.36,421.32, ;
4.22	3.24176	926.574	[M+Trifap+H]+	PE(O-38:5)	PE(O-16:1_22:4);PE(O-16:0_22:5);PE(O-18:2_20:3);PE(O-18:1_20:4);PE(O-20:5_18:0)	PE(O-18:2(Δ9,12)_20:3(Δ8,11,14)) 685.47,543.43, 645.43,503.4, /685.47,543.43, 645.43,503.4, 605.4,463.37, ; PE(O-16:1_22:4(Δ7,10,13,16)) 685.47,543.43, 645.43,503.4, 605.4,463.37, 565.37,423.33, ; PE(O-18:1_20:4(Δ5,8,11,14)) 685.47,543.43, 645.43,503.4, 605.4,463.37, 565.37,423.33, ;
5.12	2.00297	892.557	[M+Trifap+H]+	PE(34:1)	PE(16:0_18:1);PE(16:1_18:0)	PE(16:1(Δ10)_18:0) 651.45,509.41, ; PE(16:1(Δ9)_18:0) 637.43,495.4, ; PE(16:1(Δ7)_18:0) 609.4,467.36, ; PE(16:0_18:1(Δ12)) 651.45,509.41, ; PE(16:0_18:1(Δ11)) 637.43,495.4, ; PE(16:0_18:1(Δ9)) 609.4,467.36, ;	PE(16:0_18:1(Δ11)) 15.62%;PE(16:0_18:1(Δ9)) 84.38%;
5.3	3.08479	874.545	[M+Trifap+H]+	PE(O-34:3)	PE(O-16:3_18:0);PE(O-16:2_18:1);PE(O-16:1_18:2)	PE(O-16:2_18:1(Δ12)) 633.44,491.4, ; PE(O-16:2_18:1(Δ9)) 591.39,449.35, ; PE(O-16:1(Δ10)_18:2(Δ9,12)) 633.44,491.4, /633.44,491.4, 593.41,451.37, ; PE(O-16:1(Δ7)_18:2(Δ9,12)) 591.39,449.35, /633.44,491.4, 593.41,451.37, ;
5.37	2.65408	924.556	[M+Trifap+H]+	PE(O-38:6)	PE(O-18:2_20:4);PE(O-16:2_22:4);PE(O-16:1_22:5)	PE(O-16:1(Δ10)_22:5(Δ7,10,13,16,19)) 683.45,541.41, /725.5,583.46, 685.46,543.43, 645.43,503.39, 605.4,463.36, 565.37,423.33, ; PE(O-18:2_20:4(Δ8,11,14,17)) 725.5,583.46, 685.46,543.43, 645.43,503.39, 605.4,463.36, ;
6.96	2.89039	916.56	[M+Trifap+H]+	PE(36:3)	PE(16:0_20:3);PE(18:0_18:3);PE(18:1_18:2)	PE(18:0_18:3(Δ9,12,15)) 717.5,575.46, 677.47,535.43, 637.44,495.4, ; PE(18:0_18:3(Δ6,9,12)) 675.45,533.41, 635.42,493.38, 595.39,453.35, ; PE(18:1(Δ13)_18:2(Δ9,12)) 689.47,547.43, /675.45,533.41, 635.42,493.38, ; PE(18:1(Δ12)_18:2(Δ9,12)) 675.45,533.41, /675.45,533.41, 635.42,493.38, ; PE(18:1(Δ11)_18:2(Δ9,12)) 661.44,519.4, /675.45,533.41, 635.42,493.38, ; PE(18:1(Δ10)_18:2(Δ9,12)) 647.42,505.38…	PE(18:1(Δ13)_18:2(Δ9,12)) 8.18%;PE(18:1(Δ11)_18:2(Δ9,12)) 39.05%;PE(18:1(Δ10)_18:2(Δ9,12)) 10.03%;PE(18:1(Δ9)_18:2(Δ9,12)) 42.74%;
7.69	2.13446	890.546	[M+Trifap+H]+	PE(34:2)	PE(16:0_18:2);PE(16:1_18:1)	PE(16:0_18:2(Δ9,12)) 649.44,507.4, 609.41,467.37, ; PE(16:1(Δ10)_18:1(Δ12)) 649.44,507.4, /649.44,507.4, ; PE(16:1(Δ10)_18:1(Δ11)) 649.44,507.4, /635.42,493.38, ; PE(16:1(Δ10)_18:1(Δ9)) 649.44,507.4, /607.39,465.35, ; PE(16:1(Δ9)_18:1(Δ12)) 635.42,493.38, /649.44,507.4, ; PE(16:1(Δ9)_18:1(Δ11)) 635.42,493.38, /635.42,493.38, ; PE(16:1(Δ9)_18:1(Δ9)) 635.42,493.38, /607.39,465.35, ; PE(16:1(Δ7)_18:…
9.99	2.56127	940.551	[M+Trifap+H]+	PE(38:5)	PE(18:0_20:5);PE(16:0_22:5);PE(18:1_20:4);PE(18:2_20:3)	PE(18:1(Δ12)_20:4(Δ5,8,11,14)) 699.44,557.41, /699.44,557.41, 659.41,517.37, 619.38,477.34, 579.35,437.31, ; PE(18:1(Δ12)_20:4(Δ8,11,14,17)) 699.44,557.41, /741.49,599.45, 701.46,559.42, 661.43,519.39, 621.4,479.36, ; PE(18:1(Δ11)_20:4(Δ5,8,11,14)) 685.43,543.39, /699.44,557.41, 659.41,517.37, 619.38,477.34, 579.35,437.31, ; PE(18:1(Δ11)_20:4(Δ8,11,14,17)) 685.43,543.39, /741.49,599.45, 701.46,55…	PE(18:1(Δ11)_20:4) 30.82%;PE(18:1(Δ10)_20:4) 18.36%;PE(18:1(Δ9)_20:4) 50.82%;
9.99	2.55939	968.584	[M+Trifap+H]+	PE(40:5)	PE(18:1_22:4);PE(20:1_20:4);PE(18:2_22:3);PE(18:0_22:5)	PE(20:1(Δ14)_20:4(Δ5,8,11,14)) 727.48,585.44, /727.48,585.44, 687.44,545.41, 647.41,505.38, 607.38,465.34, ; PE(20:1(Δ14)_20:4(Δ8,11,14,17)) 727.48,585.44, /769.52,627.48, 729.49,587.45, 689.46,547.42, 649.43,507.39, ; PE(20:1(Δ11)_20:4(Δ5,8,11,14)) 685.43,543.39, /727.48,585.44, 687.44,545.41, 647.41,505.38, 607.38,465.34, ; PE(20:1(Δ11)_20:4(Δ8,11,14,17)) 685.43,543.39, /769.52,627.48, 729.49,5…
13	2.10015	970.605	[M+Trifap+H]+	PE(40:4)	PE(18:0_22:4)	PE(18:0_22:4(Δ7,10,13,16)) 729.5,587.46, 689.47,547.43, 649.43,507.4, 609.4,467.37, ;
14.41	2.79321	920.588	[M+Trifap+H]+	PE(36:1)	PE(18:0_18:1)	PE(18:0_18:1(Δ12)) 679.48,537.44, ; PE(18:0_18:1(Δ11)) 665.46,523.43, ; PE(18:0_18:1(Δ9)) 637.43,495.39, ;	PE(18:0_18:1(Δ11)) 4.39%;PE(18:0_18:1(Δ9)) 95.61%;
16.17	2.69557	944.582	[M+Trifap+H]+	PE(38:3)	PE(18:0_20:3);PE(18:2_20:1);PE(18:1_20:2);PE(16:0_22:3)	PE(18:2(Δ9,12)_20:1(Δ14)) 703.47,561.44, 663.44,521.41, /703.47,561.44, ; PE(18:2(Δ9,12)_20:1(Δ13)) 703.47,561.44, 663.44,521.41, /689.46,547.42, ; PE(18:2(Δ9,12)_20:1(Δ11)) 703.47,561.44, 663.44,521.41, /661.43,519.39, ; PE(18:2(Δ9,12)_20:1(Δ10)) 703.47,561.44, 663.44,521.41, / 647.41,505.37,, ; PE(18:0_20:3(Δ8,11,14)) 703.47,561.44, 663.44,521.41, 623.41,481.37, ; PE(18:1(Δ12)_20:2(Δ8,11)) 703.…
48.12	2.73991	918.57	[M+Trifap+H]+	PE(36:2)	PE(18:1_18:1);PE(18:0_18:2)	PE(18:0_18:2(Δ9,12)) 677.46,535.42, 637.43,495.39, ; PE(18:1(Δ13)_18:1(Δ13)) 691.48,549.44, ; PE(18:1(Δ12)_18:1(Δ12)) 677.46,535.42, ; PE(18:1(Δ11)_18:1(Δ11)) 663.45,521.41, ; PE(18:1(Δ10)_18:1(Δ10)) 649.43,507.39, ; PE(18:1(Δ9)_18:1(Δ9)) 635.42,493.38, ; PE(18:1(Δ8)_18:1(Δ8)) 621.4,479.36, ;	PE(18:1(Δ11)_18:1(Δ11)) 21.53%;PE(18:1(Δ10)_18:1(Δ10)) 10%;PE(18:1(Δ9)_18:1(Δ9)) 68.47%;
100	2.73045	942.567	[M+Trifap+H]+	PE(38:4)	PE(18:1_20:3);PE(16:0_22:4);PE(18:0_20:4);PE(18:2_20:2)	PE(16:0_22:4(Δ7,10,13,16)) 701.46,559.42, 661.43,519.39, 621.4,479.36, 581.37,439.33 ; PE(16:0_22:4(Δ10,13,16,19)) 743.51,601.47, 703.48,561.44, 663.44,521.41, 623.41,481.37, ;PE(18:1(Δ12)_20:3(Δ8,11,14)) 701.46,559.42, /701.46,559.42, 661.43,519.39, 621.4,479.36, ; PE(18:1(Δ11)_20:3(Δ8,11,14)) 687.44,545.41, /701.46,559.42, 661.43,519.39, 621.4,479.36, ; PE(18:1(Δ10)_20:3(Δ8,11,14)) 673.43,531.3…	PE(18:1(Δ11)_20:3(Δ8,11,14)) 16.32%;PE(18:1(Δ10)_20:3(Δ8,11,14)) 18.01%;PE(18:1(Δ9)_20:3(Δ8,11,14)) 65.66%
0.88	2.63098	888.56	[M+Trifap+H]+	PnE(35:2)	PnE(17:0_18:2)	PnE(17:0_18:2(Δ9,12)) 663.45,521.41, 623.42,481.38, ;
1.67	2.9394	876.561	[M+Trifap+H]+	PnE(34:1)	PnE(16:0_18:1)	PnE(16:0_18:1(Δ9)) 609.4,467.36, ;	PnE(16:0_18:1(Δ9)) 100.0%;
2.55	3.08479	874.545	[M+Trifap+H]+	PnE(34:2)	PnE(16:0_18:2);PnE(16:1_18:1)	PnE(16:0_18:2(Δ9,12)) 649.43,507.39, 609.4,467.36, ; PnE(16:1(Δ10)_18:1(Δ12)) 649.43,507.39, /649.43,507.39, ; PnE(16:1(Δ10)_18:1(Δ11)) 649.43,507.39, /635.42,493.38, ; PnE(16:1(Δ10)_18:1(Δ8)) 649.43,507.39, /593.37,451.33, ; PnE(16:1(Δ9)_18:1(Δ12)) 635.42,493.38, /649.43,507.39, ; PnE(16:1(Δ9)_18:1(Δ11)) 635.42,493.38, /635.42,493.38, ; PnE(16:1(Δ9)_18:1(Δ8)) 635.42,493.38, /593.37,451.33, ; PnE…
4.82	3.81002	898.546	[M+Trifap+H]+	PnE(36:4)	PnE(18:2_18:2);PnE(16:0_20:4)	PnE(16:0_20:4(Δ5,8,11,14)) 673.43,531.39, 633.4,491.36, 593.37,451.33, 553.34,411.3, ; PnE(18:2(Δ9,12)_18:2(Δ9,12)) 673.43,531.39, 633.4,491.36, ;
5.35	2.57576	900.563	[M+Trifap+H]+	PnE(36:3)	PnE(16:0_20:3);PnE(18:0_18:3);PnE(18:1_18:2)	PnE(18:1(Δ12)_18:2(Δ9,12)) 675.45,533.41, /675.45,533.41, 635.42,493.38, ;
6.65	3.81067	954.604	[M+Trifap+H]+	PnE(40:4)	PnE(18:0_22:4)	PnE(18:0_22:4(Δ7,10,13,16)) 729.49,587.45, 689.46,547.42, 649.43,507.39, 609.4,467.36, ;
9.54	2.3775	924.566	[M+Trifap+H]+	PnE(38:5)	PnE(18:1_20:4);PnE(18:0_20:5)	PnE(18:1_20:4(Δ8,11,14,17)) 741.5,599.46, 701.47,559.43, 661.44,519.4, 621.41,479.37, ;
13.61	2.64168	904.588	[M+Trifap+H]+	PnE(36:1)	PnE(18:0_18:1)	PnE(18:0_18:1(Δ12)) 679.48,537.44, ; PnE(18:0_18:1(Δ9)) 637.43,495.39, ; PnE(18:0_18:1(Δ8)) 623.41,481.38, ;
22.42	3.80299	928.585	[M+Trifap+H]+	PnE(38:3)	PnE(18:0_20:3)	PnE(18:0_20:3(Δ8,11,14)) 703.47,561.43, 663.44,521.4, 623.41,481.37, ;
57.95	3.8465	902.572	[M+Trifap+H]+	PnE(36:2)	PnE(18:1_18:1);PnE(18:0_18:2)	PnE(18:1(Δ12)_18:1(Δ12)) 677.46,535.42, ; PnE(18:1(Δ9)_18:1(Δ9)) 635.41,493.37, ; PnE(18:0_18:2(Δ9,12)) 677.46,535.42, 637.43,495.39, ;
100	3.27735	926.574	[M+Trifap+H]+	PnE(38:4)	PnE(18:1_20:3);PnE(16:0_22:4);PnE(18:0_20:4)	PnE(16:0_22:4(Δ7,10,13,16)) 701.46,559.42, 661.43,519.39, 621.4,479.36, 581.37,439.33, ; PnE(18:0_20:4(Δ5,8,11,14)) 701.46,559.42, 661.43,519.39, 621.4,479.36, 581.37,439.33, ; PnE(18:1(Δ12)_20:3(Δ8,11,14)) 701.46,559.42, /701.46,559.42, 661.43,519.39, 621.4,479.36, ; PnE(18:1(Δ11)_20:3(Δ8,11,14)) 687.45,545.41, /701.46,559.42, 661.43,519.39, 621.4,479.36; PnE(18:1(Δ10)_20:3(Δ8,11,14)) 673.43,531…
5.25	6.00954	987.7	[M+Trifap+H]+	SM(d42:2)	SM(d18:1_24:1);SM(d18:2_24:0)	SM(d18:1_24:1(Δ15)) 845.56,703.53, ; SM(d18:2_24:0) ;
6.88	1.07879	986.564	[M+Trifap+H]+	PS(38:4)	PS(18:0_20:4);PS(18:1_20:3);PS(16:0_22:4)	PS(18:1_20:3(Δ8,11,14)) 701.47,559.43, 661.44,519.4, 621.4,479.37, ; PS(18:0_20:4(Δ5,8,11,14)) 701.47,559.43, 661.44,519.4, 621.4,479.37, 581.37,439.33, ; PS(16:0_22:4(Δ7,10,13,16)) 701.47,559.43, 661.44,519.4, 621.4,479.37, 581.37,439.33, ;
15.67	1.25725	990.59	[M+Trifap+H]+	PS(38:2)	PS(18:1_20:1);PS(18:0_20:2)	PS(18:0_20:2(Δ8,11)) 663.45,521.41, 623.41,481.38, ; PS(18:0_20:2(Δ11,14)) 705.49,563.45, 665.46,523.42, ; PS(18:1(Δ13)_20:1(Δ14)) 719.51,577.47, /705.49,563.45, ; PS(18:1(Δ13)_20:1(Δ13)) 719.51,577.47, /691.48,549.44, ; PS(18:1(Δ13)_20:1(Δ11)) 719.51,577.47, /663.45,521.41, ; 719.51,577.47, /649.43,507.39; PS(18:1(Δ13)_20:1(Δ10)) 719.51,577.47, /649.43,507.39, ; PS(18:1(Δ12)_20:1(Δ14)) 705.49,56…
53.78	1.04642	1012.58	[M+Trifap+H]+	PS(40:5)	PS(18:0_22:5);PS(18:1_22:4)	PS(18:1_22:4(Δ7,10,13,16)) 727.48,585.44, 687.45,545.41, 647.42,505.38, 607.39,465.35, ; PS(18:0_22:5(Δ7,10,13,16,19)) 769.53,627.49, 729.5,587.46, 689.46,547.43, 649.43,507.4, 609.4,467.36, ;
58.54	1.2205	964.578	[M+Trifap+H]+	PS(36:1)	PS(18:0_18:1)	PS(18:0_18:1(Δ12)) 679.48,537.44, ; PS(18:0_18:1(Δ11)) 665.46,523.43, ; PS(18:0_18:1(Δ9)) 637.43,495.4, ;	PS(18:0_18:1(Δ11)) 4.99%;PS(18:0_18:1(Δ9)) 95.1%;
90.19	1.42474	1014.59	[M+Trifap+H]+	PS(40:4)	PS(18:0_22:4);PS(18:1_22:3);PS(20:0_20:4)	PS(20:0_20:4(Δ5,8,11,14)) 729.5,587.46, 689.46,547.43, 649.43,507.39, 609.4,467.36, ; PS(18:0_22:4(Δ7,10,13,16)) 729.5,587.46, 689.46,547.43, 649.43,507.39, 609.4,467.36, ;
90.82	1.0755	988.579	[M+Trifap+H]+	PS(38:3)	PS(18:2_20:1);PS(18:0_20:3);PS(18:1_20:2)	PS(18:1(Δ12)_20:2(Δ11,14)) 703.48,561.44, /703.48,561.44, 663.45,521.41, ; PS(18:1(Δ9)_20:2(Δ11,14)) 661.43,519.4, /703.48,561.44, 663.45,521.41, ; PS(18:0_20:3(Δ8,11,14)) 703.48,561.44, 663.45,521.41, 623.42,481.38, ; PS(18:2(Δ9,12)_20:1(Δ14)) 703.48,561.44, 663.45,521.41, /703.48,561.44, ; PS(18:2(Δ9,12)_20:1(Δ11)) 703.48,561.44, 663.45,521.41, /661.43,519.4, ; PS(18:2(Δ9,12)_20:1(Δ13)) 703.48,…
100	1.13508	962.565	[M+Trifap+H]+	PS(36:2)	PS(18:0_18:2);PS(18:1_18:1)	PS(18:0_18:2(Δ9,12)) 677.47,535.43, 637.44,495.4, ; PS(18:1(Δ12)_18:1(Δ12)) 677.47,535.43, ; PS(18:1(Δ11)_18:1(Δ11)) 663.45,521.41, ; PS(18:1(Δ10)_18:1(Δ10)) 649.44,507.4, ; PS(18:1(Δ9)_18:1(Δ9)) 635.42,493.38, ;	PS(18:1(Δ11)_18:1(Δ11)) 19.78%;PS(18:1(Δ10)_18:1(Δ10)) 15.86%;PS(18:1(Δ9)_18:1(Δ9)) 64.36%;
22.73	1.14898	1002.6	[M+Me+Trifap+NH4]+	PG(38:5)	PG(18:2_20:3);PG(18:1_20:4);PG(16:0_22:5)	PG(18:2(Δ9,12)_20:3(Δ8,11,14)) 699.45,557.41, 659.42,517.38, /699.45,557.41, 659.42,517.38, 619.39,477.35, ;
29.83	1.18757	1006.62	[M+Me+Trifap+NH4]+	PG(38:3)	PG(18:0_20:3);PG(18:2_20:1);PG(18:1_20:2)	PG(18:1(Δ12)_20:2(Δ11,14)) 703.47,561.43, /703.47,561.43, 663.44,521.4, ; PG(18:1(Δ10)_20:2(Δ11,14)) 675.44,533.4, /703.47,561.43, 663.44,521.4, ; PG(18:1(Δ9)_20:2(Δ11,14)) 661.42,519.39, /703.47,561.43, 663.44,521.4, ; PG(18:2(Δ9,12)_20:1(Δ14)) 703.47,561.43, 663.44,521.4, /703.47,561.43, ; PG(18:2(Δ9,12)_20:1(Δ12)) 703.47,561.43, 663.44,521.4, /675.44,533.4, ; PG(18:2(Δ9,12)_20:1(Δ11)) 703.47,5…
31.52	1.32678	982.613	[M+Me+Trifap+NH4]+	PG(36:1)	PG(18:0_18:1)	PG(18:0_18:1(Δ12)) 679.47,537.43, ; PG(18:0_18:1(Δ11)) 665.45,523.41, ; PG(18:0_18:1(Δ9)) 637.42,495.38, ;	PG(18:0_18:1(Δ11)) 55.0%;PG(18:0_18:1(Δ9)) 45.0%;
31.87	1.23204	952.575	[M+Me+Trifap+NH4]+	PG(34:2)	PG(16:1_18:1);PG(16:0_18:2)	PG(16:0_18:2(Δ9,12)) 649.43,507.39, 609.4,467.36, ; PG(16:1(Δ10)_18:1(Δ12)) 649.43,507.39, /649.43,507.39, ;	PG(16:1(Δ10)_18:1(Δ12)) 100.0%;
40.94	1.261	954.591	[M+Me+Trifap+NH4]+	PG(34:1)	PG(16:0_18:1);PG(16:1_18:0)	PG(16:1(Δ9)_18:0) 637.43,495.39, ; PG(16:1(Δ7)_18:0) 609.4,467.36, ; PG(16:0_18:1(Δ11)) 637.43,495.39, ; PG(16:0_18:1(Δ9)) 609.4,467.36, ;	PG(16:0_18:1(Δ11)) 78.75%;PG(16:0_18:1(Δ9)) 21.25%;
41.53	1.20157	978.588	[M+Me+Trifap+NH4]+	PG(36:3)	PG(16:0_20:3);PG(18:1_18:2);PG(18:0_18:3)	PG(18:1(Δ12)_18:2(Δ9,12)) 675.44,533.41, /675.44,533.41, 635.41,493.37, ; PG(18:1(Δ11)_18:2(Δ9,12)) 661.43,519.39, /675.44,533.41, 635.41,493.37, ; PG(18:1(Δ9)_18:2(Δ9,12)) 633.4,491.36, /675.44,533.41, 635.41,493.37, ;	PG(18:1(Δ11)_18:2(Δ9,12)) 56.3%;PG(18:1(Δ9)_18:2(Δ9,12)) 43.7%;
57.23	1.03682	1004.6	[M+Me+Trifap+NH4]+	PG(38:4)	PG(18:1_20:3);PG(18:2_20:2);PG(18:0_20:4);PG(16:0_22:4)	PG(18:1_20:3(Δ8,11,14)) 701.46,559.42, 661.43,519.39, 621.4,479.36, ; PG(18:0_20:4(Δ5,8,11,14)) 701.46,559.42, 661.43,519.39, 621.4,479.36, 581.37,439.33, ; PG(18:2(Δ9,12)_20:2(Δ11,14)) 701.46,559.42, 661.43,519.39, /701.46,559.42, 661.43,519.39, ; PG(16:0_22:4(Δ7,10,13,16)) 701.46,559.42, 661.43,519.39, 621.4,479.36, 581.37,439.33, ;
72.2	1.00154	976.572	[M+Me+Trifap+NH4]+	PG(36:4)	PG(18:1_18:3);PG(16:0_20:4);PG(18:2_18:2)	PG(18:2(Δ9,12)_18:2(Δ9,12)) 673.43,531.39, 633.4,491.36, ;
100	1.2849	980.6	[M+Me+Trifap+NH4]+	PG(36:2)	PG(16:0_20:2);PG(18:0_18:2);PG(18:1_18:1)	PG(18:0_18:2(Δ9,12)) 677.46,535.42, 637.42,495.39, ; PG(18:1(Δ12)_18:1(Δ12)) 677.46,535.42, ; PG(18:1(Δ11)_18:1(Δ11)) 663.44,521.4, ; PG(18:1(Δ9)_18:1(Δ9)) 635.41,493.37, ; PG(16:0_20:2(Δ11,14)) 677.46,535.42, 637.42,495.39, ;	PG(18:1(Δ11)_18:1(Δ11)) 32.18%;PG(18:1(Δ9)_18:1(Δ9)) 67.82%;
2.36	4.6211	1056.62	[M+Me+Trifap+NH4]+	PI(35:1)	PI(17:0_18:1);PI(17:1_18:0)	PI(17:0_18:1(Δ13)) 679.51,537.47, ;PI(17:0_18:1(Δ11)) 651.44,509.4, ; PI(17:0_18:1(Δ10)) 637.42,495.39, ; PI(17:0_18:1(Δ9)) 623.41,481.37, ; PI(17:1(Δ9)_18:0) 637.42,495.39, ; PI(17:1(Δ8)_18:0) 623.41,481.37, ;	PI(17:0_18:1(Δ11)) 24.3%;PI(17:0_18:1(Δ10)) 18.8%;PI(17:0_18:1(Δ9)) 56.9%;
2.5	4.45027	1054.6	[M+Me+Trifap+NH4]+	PI(35:2)	PI(17:0_18:2)	PI(17:0_18:2(Δ9,12)) 663.44,521.4, 623.4,481.37, ;
2.75	5.00349	1064.59	[M+Me+Trifap+NH4]+	PI(36:4)	PI(18:2_18:2);PI(16:0_20:4);PI(18:1_18:3)	PI(18:1(Δ12)_18:3(Δ6,9,12)) 673.43,531.39, /673.43,531.39, 633.39,491.36, 593.36,451.33, ; PI(18:2(Δ9,12)_18:2(Δ9,12)) 673.43,531.39, 633.39,491.36, ;	PI(18:1(Δ12)_18:3(Δ6,9,12)) 100.0%;
5.5	3.93388	1040.59	[M+Me+Trifap+NH4]+	PI(34:2)	PI(16:0_18:2);PI(16:1_18:1)	PI(16:1(Δ10)_18:1(Δ12)) 649.42,507.39, /649.42,507.39, ; PI(16:1(Δ8)_18:1(Δ10)) 621.4,479.37, /621.4,479.37; PI(16:1(Δ9)_18:1(Δ11)) 635.41,493.37, /635.41,493.37, ; PI(16:1(Δ7)_18:1(Δ9)) 607.4,465.36, /607.4,465.36, ;PI(16:0_18:2(Δ9,12)) 649.42,507.39, 609.39,467.35, ;
5.51	5.72561	1098.7	[M+Me+Trifap+NH4]+	PI(38:1)	PI(18:0_20:1)	PI(18:0_20:1(Δ9)) 637.44,495.4, ; PI(18:0_20:1(Δ14)) 707.54,565.5, ; PI(18:0_20:1(Δ11)) 665.49,523.45, ;
7.25	4.51307	1042.61	[M+Me+Trifap+NH4]+	PI(34:1)	PI(16:0_18:1);PI(16:1_18:0)	PI(16:1(Δ10)_18:0) 651.45,509.42, ; PI(16:1(Δ9)_18:0) 637.44,495.4, ; PI(16:1(Δ8)_18:0) 623.42,481.38, ; PI(16:1(Δ7)_18:0) 609.41,467.37, ; PI(16:0_18:1(Δ12)) 651.45,509.42, ; PI(16:0_18:1(Δ11)) 637.44,495.4, ; PI(16:0_18:1(Δ10)) 623.42,481.38, ; PI(16:0_18:1(Δ9)) 609.41,467.37, ; PI(16:1(Δ6)_18:0) 595.41,453.38, ;PI(16:0_18:1(Δ8)) 595.41,453.38, ;	PI(16:0_18:1(Δ11)) 29.4%;PI(16:0_18:1(Δ9)) 70.6%;
8.1	4.4202	1066.61	[M+Me+Trifap+NH4]+	PI(36:3)	PI(18:1_18:2);PI(18:0_18:3);PI(16:0_20:3)	PI(16:0_20:3(Δ8,11,14)) 675.45,533.42, 635.42,493.38, 595.39,453.35, ; PI(18:0_18:3(Δ9,12,15)) 717.5,575.46, 677.47,535.43, 637.44,495.4, ; PI(18:0_18:3(Δ6,9,12)) 675.45,533.42, 635.42,493.38, 595.39,453.35, ; PI(18:1(Δ12)_18:2(Δ9,12)) 675.45,533.42, /675.45,533.42, 635.42,493.38, ; PI(18:1(Δ11)_18:2(Δ9,12)) 661.44,519.4, /675.45,533.42, 635.42,493.38, ; PI(18:1(Δ10)_18:2(Δ9,12)) 647.4,505.37, /6…
8.35	4.55629	1090.61	[M+Me+Trifap+NH4]+	PI(38:5)	PI(18:0_20:5);PI(18:2_20:3);PI(16:0_22:5);PI(18:1_20:4)	PI(18:1(Δ12)_20:4(Δ5,8,11,14)) 699.45,557.41, /699.45,557.41, 659.41,517.38, 619.38,477.34, 579.35,437.31, ; PI(18:1(Δ12)_20:4(Δ8,11,14,17)) 699.45,557.41, /741.49,599.45, 701.46,559.42, 661.43,519.39, 621.4,479.36, ; PI(18:1(Δ11)_20:4(Δ5,8,11,14)) 685.43,543.39, /699.45,557.41, 659.41,517.38, 619.38,477.34, 579.35,437.31, ; PI(18:1(Δ11)_20:4(Δ8,11,14,17)) 685.43,543.39, /741.49,599.45, 701.46,55…	PI(18:1(Δ11)_20:4) 37.8%;PI(18:1(Δ9)_20:4) 62.2%;
11	4.1977	1118.64	[M+Me+Trifap+NH4]+	PI(40:5)	PI(18:1_22:4);PI(18:0_22:5)	PI(18:0_22:5(Δ7,10,13,16,19)) 769.52,627.48, 729.49,587.45, 689.46,547.42, 649.43,507.39, 609.4,467.36, ; PI(18:1(Δ12)_22:4(Δ7,10,13,16)) 727.48,585.44, /727.48,585.44, 687.44,545.41, 647.41,505.37, 607.38,465.34, ;	PI(18:1(Δ12)_22:4(Δ7,10,13,16)) 100.0%;
13.85	4.15769	1096.65	[M+Me+Trifap+NH4]+	PI(38:2)	PI(18:1_20:1);PI(18:0_20:2)	PI(18:1(Δ12)_20:1(Δ14)) 705.49,563.46, /705.49,563.46, ; PI(18:1(Δ12)_20:1(Δ13)) 705.49,563.46, /691.48,549.44, ; PI(18:1(Δ12)_20:1(Δ11)) 705.49,563.46, /663.45,521.41, ; PI(18:1(Δ12)_20:1(Δ10)) 705.49,563.46, /649.43,507.39;PI(18:1(Δ11)_20:1(Δ14)) 691.48,549.44, /705.49,563.46, ; PI(18:1(Δ11)_20:1(Δ13)) 691.48,549.44, /691.48,549.44, ; PI(18:1(Δ11)_20:1(Δ11)) 691.48,549.44, /663.45,521.41, ; PI(…	PI(18:1(Δ12)_20:1) 51.4%;PI(18:1(Δ11)_20:1) 6.0%;PI(18:1(Δ9)_20:1(Δ14)) 34.5%;PI(18:1(Δ8)_20:1)) 5.4%
14.83	4.81701	1120.65	[M+Me+Trifap+NH4]+	PI(40:4)	PI(18:1_22:3);PI(18:0_22:4)	PI(18:0_22:4(Δ7,10,13,16)) 729.49,587.46, 689.46,547.42, 649.43,507.39, 609.4,467.36, ;
26.3	4.40078	1070.64	[M+Me+Trifap+NH4]+	PI(36:1)	PI(18:0_18:1)	PI(18:0_18:1(Δ13)) 693.49,551.45, ; PI(18:0_18:1(Δ12)) 679.48,537.44, ; PI(18:0_18:1(Δ11)) 665.46,523.42, ; PI(18:0_18:1(Δ10)) 651.44,509.41, ; PI(18:0_18:1(Δ9)) 637.43,495.39, ; PI(18:0_18:1(Δ8)) 623.41,481.37, ;	PI(18:0_18:1(Δ13)) 1.63%;PI(18:0_18:1(Δ11)) 18.27%;PI(18:0_18:1(Δ10)) 4.7%;PI(18:0_18:1(Δ9)) 72.94%;PI(18:0_18:1(Δ8)) 2.45%;
63.6	3.41589	1068.62	[M+Me+Trifap+NH4]+	PI(36:2)	PI(16:0_20:2);PI(18:0_18:2);PI(18:1_18:1)	PI(16:0_20:2(Δ8,11)) 635.41,493.37, 595.38,453.34, ; PI(16:0_20:2(Δ11,14)) 677.46,535.42, 637.43,495.39, ; PI(18:0_18:2(Δ9,12)) 677.46,535.42, 637.43,495.39, ; PI(18:1(Δ13)_18:1(Δ13)) 691.48,549.44, ; PI(18:1(Δ12)_18:1(Δ12)) 677.46,535.42, ; PI(18:1(Δ11)_18:1(Δ11)) 663.44,521.41, ; PI(18:1(Δ10)_18:1(Δ10)) 649.43,507.39, ; PI(18:1(Δ9)_18:1(Δ9)) 635.41,493.37, ; PI(18:1(Δ8)_18:1(Δ8)) 621.4,479.36, ;	PI(18:1(Δ13)_18:1(Δ13)) 7.59%;PI(18:1(Δ11)_18:1(Δ11)) 14.48%;PI(18:1(Δ10)_18:1(Δ10)) 28.28%;PI(18:1(Δ9)_18:1(Δ9)) 37.24%;PI(18:1(Δ8)_18:1(Δ8)) 12.41%;
69.49	3.80241	1094.63	[M+Me+Trifap+NH4]+	PI(38:3)	PI(18:0_20:3);PI(16:0_22:3);PI(18:1_20:2)	PI(18:1(Δ12)_20:2(Δ8,11)) 703.47,561.44, /661.43,519.39, 621.4,479.36, ; PI(18:1(Δ12)_20:2(Δ11,14)) 703.47,561.44, /703.47,561.44, 663.44,521.4, ; PI(18:1(Δ11)_20:2(Δ8,11)) 689.46,547.42, /661.43,519.39, 621.4,479.36, ; PI(18:1(Δ11)_20:2(Δ11,14)) 689.46,547.42, /703.47,561.44, 663.44,521.4, ; PI(18:1(Δ10)_20:2(Δ8,11)) 675.44,533.4, /661.43,519.39, 621.4,479.36, ; PI(18:1(Δ10)_20:2(Δ11,14)) 675.44…	PI(18:1(Δ11)_20:2 6.76%;PI(18:1(Δ10)_20:2) 5.41%;PI(18:1(Δ9)_20:2) 81.76%;PI(18:1(Δ8)_20:2) 6.08%;
100	4.06484	1092.62	[M+Me+Trifap+NH4]+	PI(38:4)	PI(18:0_20:4);PI(18:1_20:3);PI(16:0_22:4)	PI(18:0_20:4(Δ5,8,11,14)) 701.46,559.42, 661.43,519.39, 621.39,479.36, 581.36,439.32, ; PI(18:0_20:4(Δ8,11,14,17)) 743.5,601.47, 703.47,561.43, 663.44,521.4, 623.41,481.37, ; PI(18:1(Δ12)_20:3(Δ8,11,14)) 701.46,559.42, /701.46,559.42, 661.43,519.39, 621.39,479.36, ; PI(18:1(Δ11)_20:3(Δ8,11,14)) 687.44,545.4, /701.46,559.42, 661.43,519.39, 621.39,479.36, ; PI(18:1(Δ10)_20:3(Δ8,11,14)) 673.43,531.3…
