# Supplementary material for: Deep-profiling of phospholipidome via rapid orthogonal separations and isomer-resolved mass spectrometry
Source: Nat Commun. 2023 Jul 17;14:4263. doi: 10.1038/s41467-023-40046-x (PMC10352238; doi:10.1038/s41467-023-40046-x)
Supplement: Supplementary file 7 — Supplementary Data 4 [file 41467_2023_40046_MOESM7_ESM.xlsx]

## Sheet: Supplementary Data 4
Profiling of phospholipids at the fatty acyl and sn level in RAW 264.7 macrophages
r.t/min	1/K0	CCS	m/z	adduct	sum composition	chain composition	sn information
4.6529	1.161	238.293	554.294	[M+HCO3]-	LPC(16:1)	LPC(16:1)
4.7336	1.174	240.941	556.309	[M+HCO3]-	LPC(16:0)	LPC(16:0)
4.5954	1.196	245.193	582.328	[M+HCO3]-	LPC(18:1)	LPC(18:1)
4.5781	1.211	248.268	584.342	[M+HCO3]-	LPC(18:0)	LPC(18:0)
3.1372	1.006	207.624	450.278	[M-H]-	LPE(16:1)	LPE(16:1)
3.2151	1.015	209.455	452.258	[M-H]-	LPE(16:0)	LPE(16:0)
3.1934	1.04	214.273	478.274	[M-H]-	LPE(18:1)	LPE(18:1)
3.1664	1.052	216.72	480.289	[M-H]-	LPE(18:0)	LPE(18:0)
3.1642	1.052	216.482	500.258	[M-H]-	LPE(20:4)	LPE(20:4)
3.0934	1.065	219.133	502.274	[M-H]-	LPE(20:3)	LPE(20:3)
3.1557	1.079	221.967	506.307	[M-H]-	LPE(20:1)	LPE(20:1)
3.0741	1.073	220.535	524.259	[M-H]-	LPE(22:6)	LPE(22:6)
3.0487	1.077	221.335	526.274	[M-H]-	LPE(22:5)	LPE(22:5)
3.0486	1.083	222.547	528.292	[M-H]-	LPE(22:4)	LPE(22:4)
3.8151	1.388	283.087	750.532	[M+HCO3]-	PC(O-30:1)	PC(O-14:1_16:0)
3.7267	1.4	285.521	752.545	[M+HCO3]-	PC(O-30:0)	PC(O-16:0_14:0)
3.7038	1.394	284.217	764.508	[M+HCO3]-	PC(30:1)	PC(14:0_16:1);PC(14:1_16:0)	PC(14:0/16:1(74.29%));PC(16:1/14:0(25.79%));PC(14:1/16:0(100%))
3.6891	1.403	286.039	766.523	[M+HCO3]-	PC(30:0)	PC(14:0_16:0);PC(15:0_15:0)	PC(16:0/14:0(52.18%));PC(14:0/16:0(47.82%);PC(15:0/15:0(100%))
3.6451	1.408	286.993	776.544	[M+HCO3]-	PC(O-32:2)	PC(O-16:1_16:1);PC(O-18:2_14:0);PC(O-14:1_18:1);PC(O-16:2_16:0)
3.7329	1.417	288.815	778.562	[M+HCO3]-	PC(O-32:1)	PC(O-16:0_16:1);PC(O-16:1_16:0)
3.7039	1.43	291.451	780.575	[M+HCO3]-	PC(O-32:0)	PC(O-18:0_14:0);PC(O-16:0_16:0)
3.6751	1.414	288.127	790.525	[M+HCO3]-	PC(32:2)	PC(16:1_16:1);PC(16:0_16:2)	PC(16:1/16:1(100%));PC(16:0/16:2(100%))
3.1417	1.425	290.369	790.548	[M+HCO3]-	PC(O-33:2)	PC(O-15:1_18:1);PC(O-15:2_18:0)
3.717	1.424	290.153	792.54	[M+HCO3]-	PC(32:1)	PC(15:0_17:1);PC(16:0_16:1);PC(14:0_18:1)	PC(16:0/16:1(74.71%));PC(16:1/16:0(25.29%));PC(14:0/18:1(71.05%));PC(18:1/14:0(28.95%));PC(15:0/17:1(100%))
3.3976	1.435	292.394	792.586	[M+HCO3]-	PC(O-33:1)	PC(O-17:0_16:1)
3.7015	1.433	291.974	794.552	[M+HCO3]-	PC(32:0)	PC(16:0_16:0);PC(14:0_18:0)	PC(16:0/16:0(100%));PC(18:0/14:0(57.92%));PC(14:0/18:0(42.08%))
3.6034	1.43	291.313	802.561	[M+HCO3]-	PC(O-34:3)	PC(O-16:2_18:1);PC(O-16:1_18:2);PC(O-18:2_16:1)
3.6211	1.44	293.338	804.573	[M+HCO3]-	PC(O-34:2)	PC(O-16:1_18:1);PC(O-18:2_16:0);PC(O-18:1_16:1);PC(O-16:0_18:2)
3.779	1.45	295.362	806.592	[M+HCO3]-	PC(O-34:1)	PC(O-16:0_18:1);PC(O-18:1_16:0);PC(O-18:0_16:1)
3.6303	1.46	297.387	808.598	[M+HCO3]-	PC(O-34:0)	PC(O-18:0_16:0);PC(O-16:0_18:0)
3.6332	1.438	292.858	816.54	[M+HCO3]-	PC(34:3)	PC(16:1_18:2);PC(16:0_18:3);PC(16:2_18:1)	PC(16:1/18:2(60.52%));PC(18:2/16:1(39.48%));PC(18:1/16:2(100%));PC(16:0/18:3(100%))
3.6552	1.445	294.272	818.557	[M+HCO3]-	PC(34:2)	PC(16:0_18:2);PC(16:1_18:1);PC(17:1_17:1)	PC(16:0/18:2(68.88%));PC(18:2/16:0(31.12%));PC(17:1/17:1(100%));PC(18:1/16:1(61.64%));PC(16:1/18:1(38.36%))
3.8393	1.458	296.907	820.571	[M+HCO3]-	PC(34:1)	PC(16:0_18:1);PC(16:1_18:0)	PC(18:1/16:0(31.05%));PC(18:0/16:1(71.14%));PC(16:1/18:0(28.86%));PC(16:0/18:1(68.95%))
3.6969	1.464	298.117	822.581	[M+HCO3]-	PC(34:0)	PC(16:0_18:0)	PC(18:0/16:0(63.32%));PC(16:0/18:0(36.68%))
3.4172	1.446	294.428	826.56	[M+HCO3]-	PC(O-36:5)	PC(O-20:5_16:0);PC(O-16:1_20:4);PC(O-20:4_16:1);
3.4116	1.456	296.452	828.577	[M+HCO3]-	PC(O-36:4)	PC(O-16:0_20:4);PC(O-16:1_20:3)
3.6071	1.464	298.07	830.591	[M+HCO3]-	PC(O-36:3)	PC(O-18:1_18:2);PC(O-16:0_20:3);PC(O-18:2_18:1)
3.5808	1.462	297.651	832.579	[M+HCO3]-	PC(35:2)	PC(17:1_18:1)	PC(17:1/18:1(100.0%))
3.6663	1.474	300.094	832.607	[M+HCO3]-	PC(O-36:2)	PC(O-18:1_18:1);PC(O-16:1_20:1);PC(O-18:0_18:2);PC(O-18:2_18:0);PC(O-16:0_20:2)
3.5607	1.47	299.268	834.59	[M+HCO3]-	PC(35:1)	PC(17:1_18:0);PC(17:0_18:1)	PC(17:1/18:0(41.02%));PC(18:0/17:1(58.98%));PC(18:1/17:0(19.9%));PC(17:0/18:1(90.1%))
3.6346	1.482	301.711	834.62	[M+HCO3]-	PC(O-36:1)	PC(O-16:0_20:1);PC(O-18:1_18:0);PC(O-18:0_18:1);PC(O-20:1_16:0)
3.5558	1.452	295.569	840.539	[M+HCO3]-	PC(36:5)	PC(16:0_20:5);PC(16:1_20:4)
3.5973	1.46	297.186	842.556	[M+HCO3]-	PC(36:4)	PC(16:0_20:4);PC(18:2_18:2);PC(16:1_20:3)	PC(16:1/20:3(100%));PC(16:0/20:4(100%));PC(18:2/18:2(100%))
3.6242	1.469	299.007	844.572	[M+HCO3]-	PC(36:3)	PC(16:0_20:3);PC(16:1_20:2);PC(18:1_18:2)	PC(16:0/20:3(81.4%));PC(20:3/16:0(18.6%));PC(18:1/18:2(63.96%));PC(18:2/18:1(36.04%));PC(16:1/20:2(70.34%));PC(20:2/16:1(29.67%))
3.6891	1.478	300.827	846.588	[M+HCO3]-	PC(36:2)	PC(18:1_18:1);PC(16:1_20:1);PC(18:0_18:2);PC(16:0_20:2)	PC(18:0/18:2(73.83%));PC(18:2/18:0(26.17%));PC(20:2/16:0(33.55%));PC(16:0/20:2(66.45%));PC(18:1/18:1(100%));PC(20:1/16:1(23.61%));PC(16:1/20:1(76.39%))
3.6261	1.489	303.055	848.602	[M+HCO3]-	PC(36:1)	PC(18:0_18:1);PC(16:0_20:1)	PC(18:1/18:0(16.9%));PC(20:1/16:0(37.81%));PC(16:0/20:1(62.19%));PC(18:0/18:1(83.1%))
3.3796	1.469	298.973	850.56	[M+HCO3]-	PC(O-38:7)	PC(O-20:6_18:1);PC(O-18:2_20:5)
3.67	1.497	304.671	850.61	[M+HCO3]-	PC(36:0)	PC(18:0_18:0)	PC(18:0/18:0(100.0%))
3.4417	1.477	300.579	854.59	[M+HCO3]-	PC(O-38:5)	PC(O-18:1_20:4);PC(O-20:4_18:1);PC(O-18:2_20:3);PC(O-16:0_22:5);PC(O-20:5_18:0)
3.5203	1.487	302.602	856.606	[M+HCO3]-	PC(O-38:4)	PC(O-20:3_18:1);PC(O-18:0_20:4);PC(O-18:1_20:3)
3.5861	1.496	304.422	858.62	[M+HCO3]-	PC(O-38:3)	PC(O-18:2_20:1);PC(O-18:0_20:3);PC(O-20:2_18:1);PC(O-18:1_20:2)
3.4886	1.475	300.106	866.557	[M+HCO3]-	PC(38:6)	PC(18:1_20:5);PC(16:0_22:6)	PC(16:0/22:6(100%));PC(18:1/20:5(100%))
3.5779	1.481	301.316	868.572	[M+HCO3]-	PC(38:5)	PC(16:0_22:5);PC(18:1_20:4)	PC(20:4/18:1(25.06%));PC(16:0/22:5(100%));PC(18:1/20:4(74.94%))
3.5877	1.49	303.136	870.586	[M+HCO3]-	PC(38:4)	PC(18:0_20:4);PC(16:0_22:4);PC(18:1_20:3)	PC(16:0/22:4(100%));PC(20:4/18:0(22.42%));PC(18:0/20:4(77.59%));PC(20:3/18:1(18.57%));PC(18:1/20:3(81.43%))
3.5942	1.498	304.752	872.603	[M+HCO3]-	PC(38:3)	PC(18:0_20:3);PC(18:1_20:2);PC(16:0_22:3)	PC(16:0/22:3(100%));PC(18:1/20:2(53.19%));PC(18:0/20:3(100%));PC(20:2/18:1(46.81%))
3.576	1.505	306.165	874.616	[M+HCO3]-	PC(38:2)	PC(18:0_20:2);PC(18:1_20:1)	PC(18:1/20:1(35.08%));PC(18:0/20:2(100%));PC(20:1/18:1(64.92%))
3.6183	1.512	307.578	876.633	[M+HCO3]-	PC(38:1)	PC(16:0_22:1);PC(18:0_20:1)	PC(20:1/18:0(31.47%));PC(18:0/20:1(68.54%))
3.3939	1.493	303.703	878.592	[M+HCO3]-	PC(O-40:7)	PC(O-18:1_22:6);PC(O-18:2_22:5)
3.3981	1.499	304.913	880.61	[M+HCO3]-	PC(O-40:6)	PC(O-18:1_22:5);PC(O-22:4_18:2);PC(O-18:0_22:6)
3.4599	1.508	306.732	882.62	[M+HCO3]-	PC(O-40:5)	PC(O-18:1_22:4);PC(O-20:1_20:4)
3.3801	1.488	302.623	890.557	[M+HCO3]-	PC(40:8)	PC(18:2_22:6);PC(20:4_20:4)	PC(20:4/20:4(100.0%))
3.2633	1.498	304.646	892.573	[M+HCO3]-	PC(40:7)	PC(18:1_22:6);PC(20:3_20:4)	PC(18:1/22:6(100.0%))
3.5029	1.505	306.059	894.584	[M+HCO3]-	PC(40:6)	PC(18:1_22:5);PC(18:0_22:6)	PC(18:0/22:6(100%));PC(18:1/22:5(100%))
3.5426	1.512	307.472	896.597	[M+HCO3]-	PC(40:5)	PC(18:1_22:4);PC(18:0_22:5)	PC(18:0/22:5(100%));PC(18:1/22:4(100%))
3.4884	1.519	308.885	898.614	[M+HCO3]-	PC(40:4)	PC(18:0_22:4);PC(18:1_22:3)	PC(18:0/22:4(100.0%));PC(18:1/22:3(100.0%))
3.5063	1.528	310.705	900.631	[M+HCO3]-	PC(40:3)	PC(18:0_22:3);PC(18:1_22:2)	PC(18:0/22:3(100.0%));PC(18:0/22:2(100.0%))
2.0696	1.28	261.605	672.494	[M-H]-	PE(O-32:2)	PE(O-16:1_16:1);PE(O-18:2_14:0)
2.2628	1.282	261.892	688.489	[M-H]-	PE(32:1)	PE(14:0_18:1);PE(16:0_16:1)
2.074	1.303	266.107	698.51	[M-H]-	PE(O-34:3)	PE(O-16:1_18:2);PE(O-18:2_16:1)
2.4398	1.311	267.726	700.524	[M-H]-	PE(O-34:2)	PE(O-18:1_16:1);PE(O-16:0_18:2);PE(O-18:2_16:0);PE(O-14:1_20:1);PE(O-16:2_18:0);PE(O-16:1_18:1)
2.247	1.316	268.732	702.535	[M-H]-	PE(O-34:1)	PE(O-18:0_16:1);PE(O-18:1_16:0);PE(O-16:1_18:0);PE(O-16:0_18:1)
2.562	1.305	266.401	714.502	[M-H]-	PE(34:2)	PE(17:1_17:1);PE(16:0_18:2);PE(16:1_18:1)
2.6162	1.315	268.428	716.521	[M-H]-	PE(34:1)	PE(16:1_18:0);PE(16:0_18:1)
1.9047	1.318	269.012	720.495	[M-H]-	PE(O-36:6)	PE(O-16:2_20:4);PE(O-16:1_20:5)
1.9883	1.325	270.427	722.509	[M-H]-	PE(O-36:5)	PE(O-16:2_20:3);PE(O-18:2_18:3);PE(O-16:1_20:4);PE(O-14:1_22:4);PE(O-16:0_20:5)
2.0826	1.332	271.841	724.525	[M-H]-	PE(O-36:4)	PE(O-18:3_18:1);PE(O-16:0_20:4);PE(O-18:2_18:2);PE(O-18:1_18:3);PE(O-16:1_20:3)
1.9849	1.336	272.644	726.539	[M-H]-	PE(O-36:3)	PE(O-18:1_18:2);PE(O-16:0_20:3);PE(O-16:1_20:2);PE(O-18:2_18:1)
1.9151	1.344	274.262	728.557	[M-H]-	PE(O-36:2)	PE(O-18:2_18:0);PE(O-16:1_20:1);PE(O-20:2_16:0);PE(O-20:1_16:1);PE(O-16:0_20:2);PE(O-18:1_18:1);PE(O-18:0_18:2)
2.282	1.35	275.472	730.567	[M-H]-	PE(O-36:1)	PE(O-18:0_18:1);PE(O-16:0_20:1)
1.6487	1.327	270.725	738.506	[M-H]-	PE(36:4)	PE(16:1_20:3);PE(18:1_18:3);PE(16:0_20:4);PE(18:2_18:2)
1.7494	1.333	271.936	740.523	[M-H]-	PE(36:3)	PE(16:1_20:2);PE(16:0_20:3);PE(18:1_18:2);PE(18:0_18:3)
2.2774	1.34	273.35	742.538	[M-H]-	PE(36:2)	PE(18:1_18:1);PE(16:0_20:2);PE(18:0_18:2);PE(16:1_20:1)
2.3656	1.35	275.377	744.553	[M-H]-	PE(36:1)	PE(18:0_18:1);PE(16:0_20:1);PE(16:1_20:0)
1.882	1.345	274.344	746.513	[M-H]-	PE(O-38:7)	PE(O-20:7_18:0);PE(O-16:1_22:6);PE(O-18:3_20:4);PE(O-18:2_20:5)
1.7008	1.356	276.587	746.56	[M-H]-	PE(36:0)	PE(18:0_18:0)
1.935	1.348	274.942	748.526	[M-H]-	PE(O-38:6)	PE(O-18:2_20:4);PE(O-16:2_22:4);PE(O-16:0_22:6);PE(O-20:6_18:0);PE(O-18:3_20:3);PE(O-18:1_20:5);PE(O-16:1_22:5)
1.9489	1.358	276.969	750.542	[M-H]-	PE(O-38:5)	PE(O-16:2_22:3);PE(O-18:0_20:5);PE(O-16:1_22:4);PE(O-18:1_20:4);PE(O-18:2_20:3);PE(O-16:0_22:5)
1.9544	1.365	278.383	752.557	[M-H]-	PE(O-38:4)	PE(O-18:1_20:3);PE(O-18:2_20:2);PE(O-16:1_22:3);PE(O-18:0_20:4);PE(O-16:0_22:4)
2.1242	1.371	279.593	754.573	[M-H]-	PE(O-38:3)	PE(O-18:2_20:1);PE(O-18:1_20:2);PE(O-20:2_18:1);PE(O-18:0_20:3);PE(O-16:1_22:2);PE(O-16:0_22:3)
2.4709	1.378	281.007	756.59	[M-H]-	PE(O-38:2)	PE(O-20:1_18:1);PE(O-18:1_20:1);PE(O-16:1_22:1);PE(O-18:0_20:2);PE(O-16:0_22:2);PE(O-18:2_20:0)
1.6661	1.348	274.851	762.521	[M-H]-	PE(38:6)	PE(18:1_20:5);PE(16:1_22:5);PE(16:0_22:6)
2.1	1.354	276.062	764.524	[M-H]-	PE(38:5)	PE(18:1_20:4);PE(18:2_20:3);PE(16:0_22:5)
2.0599	1.363	277.884	766.538	[M-H]-	PE(38:4)	PE(16:1_22:3);PE(18:0_20:4);PE(18:2_20:2);PE(18:1_20:3);PE(16:0_22:4)
2.207	1.37	279.298	768.551	[M-H]-	PE(38:3)	PE(18:0_20:3);PE(18:1_20:2)
2.1415	1.377	280.712	770.564	[M-H]-	PE(38:2)	PE(18:0_20:2);PE(18:1_20:1)
1.8491	1.376	280.483	774.543	[M-H]-	PE(O-40:7)	PE(O-22:7_18:0);PE(O-16:1_24:6);PE(O-22:6_18:1);PE(O-18:1_22:6);PE(O-24:7_16:0);PE(O-18:2_22:5);
1.8973	1.381	281.49	776.559	[M-H]-	PE(O-40:6)	PE(O-18:0_22:6);PE(O-18:1_22:5);PE(O-16:1_24:5);PE(O-18:2_22:4)
1.9063	1.387	282.7	778.578	[M-H]-	PE(O-40:5)	PE(O-18:1_22:4);PE(O-20:1_20:4);PE(O-16:1_24:4);PE(O-18:0_22:5);PE(O-18:2_22:3)
2.0004	1.393	283.91	780.589	[M-H]-	PE(O-40:4)	PE(O-18:2_22:2);PE(O-16:1_24:3);PE(O-18:1_22:3);PE(O-18:0_22:4)
1.1775	1.38	281.212	788.521	[M-H]-	PE(40:7)	PE(18:1_22:6)
2.5107	1.385	282.218	790.549	[M-H]-	PE(40:6)	PE(18:1_22:5);PE(20:2_20:4);PE(18:0_22:6)
2.1544	1.39	283.225	792.555	[M-H]-	PE(40:5)	PE(20:1_20:4);PE(18:0_22:5);PE(18:1_22:4)
2.0262	1.395	284.231	794.568	[M-H]-	PE(40:4)	PE(18:1_22:3);PE(18:0_22:4)
1.9756	1.401	285.441	796.585	[M-H]-	PE(40:3)	PE(18:0_22:3)
1.816	1.413	287.85	802.568	[M-H]-	PE(O-42:7)	PE(O-18:2_24:5);PE(O-24:7_18:0);PE(O-18:1_24:6)
1.8163	1.417	288.652	804.588	[M-H]-	PE(O-42:6)	PE(O-18:2_24:4);PE(O-18:1_24:5)
2.0101	1.433	291.724	836.543	[M-H]-	PE(44:11)	PE(22:5_22:6)
0.4819	1.33	271.483	717.47	[M-H]-	PG(32:2)	PG(16:1_16:1)
0.4219	1.339	273.306	719.486	[M-H]-	PG(32:1)	PG(14:0_18:1);PG(16:0_16:1)
0.4327	1.346	274.72	721.499	[M-H]-	PG(32:0)	PG(16:0_16:0);PG(14:0_18:0)
0.6036	1.358	277.016	743.475	[M-H]-	PG(34:3)	PG(16:1_18:2)
0.414	1.362	277.818	745.501	[M-H]-	PG(34:2)	PG(16:1_18:1);PG(16:0_18:2);PG(14:0_20:2);PG(16:2_18:0)
0.4669	1.373	280.048	747.517	[M-H]-	PG(34:1)	PG(14:0_20:1);PG(16:1_18:0);PG(16:0_18:1)
0.4102	1.38	281.462	749.527	[M-H]-	PG(34:0)	PG(16:0_18:0)
0.9992	1.38	281.396	759.513	[M-H]-	PG(35:2)	PG(16:1_19:1);PG(17:1_18:1)
0.7539	1.388	283.014	761.534	[M-H]-	PG(35:1)	PG(16:0_19:1);PG(17:1_18:0);PG(17:0_18:1)
0.4629	1.384	282.146	769.503	[M-H]-	PG(36:4)	PG(18:1_18:3);PG(18:2_18:2);PG(16:0_20:4);PG(16:1_20:3)
0.5975	1.39	283.356	771.511	[M-H]-	PG(36:3)	PG(16:0_20:3);PG(18:1_18:2);PG(16:1_20:2)
0.6204	1.4	285.382	773.536	[M-H]-	PG(36:2)	PG(16:1_20:1);PG(16:0_20:2);PG(18:1_18:1);PG(18:0_18:2)
0.4691	1.41	287.407	775.548	[M-H]-	PG(36:1)	PG(16:0_20:1);PG(18:0_18:1)
0.7925	1.415	288.414	777.558	[M-H]-	PG(36:0)	PG(18:0_18:0)
0.4329	1.418	288.961	787.551	[M-H]-	PG(37:2)	PG(18:1_19:1)
0.4474	1.407	286.683	793.503	[M-H]-	PG(38:6)	PG(18:2_20:4);PG(16:1_22:5);PG(16:0_22:6);PG(18:1_20:5)
0.4084	1.416	288.504	795.517	[M-H]-	PG(38:5)	PG(18:1_20:4);PG(18:2_20:3)
0.3828	1.422	289.714	797.534	[M-H]-	PG(38:4)	PG(18:1_20:3);PG(16:0_22:4);PG(18:0_20:4);PG(18:2_20:2)
0.4011	1.427	290.72	799.551	[M-H]-	PG(38:3)	PG(16:0_22:3);PG(18:1_20:2);PG(18:0_20:3);PG(18:2_20:1)
0.3796	1.432	291.727	801.564	[M-H]-	PG(38:2)	PG(18:1_20:1);PG(18:0_20:2);PG(19:1_19:1)
0.4481	1.439	293.14	803.58	[M-H]-	PG(38:1)	PG(18:0_20:1);PG(18:1_20:0)
0.3781	1.432	291.619	819.52	[M-H]-	PG(40:7)	PG(18:1_22:6);PG(18:2_22:5);PG(20:3_20:4)
0.3921	1.438	292.829	821.533	[M-H]-	PG(40:6)	PG(20:2_20:4);PG(18:1_22:5);PG(18:2_22:4);PG(20:3_20:3)
0.4247	1.446	294.446	823.548	[M-H]-	PG(40:5)	PG(20:2_20:3);PG(18:1_22:4);PG(18:0_22:5)
0.4385	1.452	295.656	825.566	[M-H]-	PG(40:4)	PG(18:0_22:4);PG(20:2_20:2);PG(18:1_22:3);PG(20:1_20:3)
0.4466	1.458	296.866	827.582	[M-H]-	PG(40:3)	PG(18:1_22:2);PG(20:1_20:2)
	.
0.5476	1.398	284.765	807.503	[M-H]-	PI(32:1)	PI(16:0_16:1)
1.0608	1.407	286.586	809.52	[M-H]-	PI(32:0)	PI(16:0_16:0)
0.7448	1.419	288.891	833.522	[M-H]-	PI(34:2)	PI(16:0_18:2);PI(16:1_18:1)
1.2452	1.428	290.712	835.536	[M-H]-	PI(34:1)	PI(16:1_18:0);PI(16:0_18:1)
1.5343	1.435	292.126	837.548	[M-H]-	PI(34:0)	PI(16:0_18:0)
0.9464	1.441	293.28	849.55	[M-H]-	PI(35:1)	PI(17:0_18:1)
0.6847	1.437	292.422	857.522	[M-H]-	PI(36:4)	PI(18:1_18:3);PI(18:2_18:2);PI(16:0_20:4)
0.7926	1.443	293.632	859.536	[M-H]-	PI(36:3)	PI(18:1_18:2);PI(18:0_18:3);PI(16:0_20:3)
0.8093	1.452	295.453	861.551	[M-H]-	PI(36:2)	PI(18:0_18:2);PI(18:1_18:1);PI(16:0_20:2);PI(16:1_20:1)
0.699	1.46	297.07	863.566	[M-H]-	PI(36:1)	PI(17:1_19:0);PI(18:0_18:1);PI(16:0_20:1);PI(16:1_20:0)
0.8154	1.466	298.28	865.575	[M-H]-	PI(36:0)	PI(18:0_18:0)
0.5314	1.463	297.627	873.552	[M-H]-	PI(37:3)	PI(18:1_19:2);PI(17:0_20:3);PI(18:0_19:3)
0.864	1.47	299.04	875.567	[M-H]-	PI(37:2)	PI(18:0_19:2);PI(18:1_19:1);PI(17:0_20:2)
0.5224	1.464	297.778	883.535	[M-H]-	PI(38:5)	PI(18:0_20:5);PI(18:2_20:3);PI(18:1_20:4);PI(16:0_22:5)
1.0828	1.474	299.802	885.551	[M-H]-	PI(38:4)	PI(16:0_22:4);PI(18:1_20:3);PI(18:0_20:4);PI(18:2_20:2)
0.8953	1.485	302.028	887.565	[M-H]-	PI(38:3)	PI(18:2_20:1);PI(18:0_20:3);PI(18:1_20:2);PI(16:0_22:3)
0.9816	1.495	304.052	889.58	[M-H]-	PI(38:2)	PI(18:1_20:1);PI(16:0_22:2);PI(18:0_20:2)
0.9447	1.506	306.278	891.592	[M-H]-	PI(38:1)	PI(18:0_20:1);PI(18:1_20:0)
0.6675	1.502	305.413	901.582	[M-H]-	PI(39:3)	PI(18:0_21:3)
0.5391	1.5	304.966	909.55	[M-H]-	PI(40:6)	PI(18:0_22:6);PI(18:1_22:5)
0.6819	1.505	305.973	911.568	[M-H]-	PI(40:5)	PI(18:1_22:4);PI(20:1_20:4);PI(18:0_22:5);PI(20:2_20:3)
0.8092	1.51	306.979	913.581	[M-H]-	PI(40:4)	PI(20:1_20:3);PI(18:1_22:3);PI(20:2_20:2);PI(18:0_22:4)
0.8704	1.515	307.986	915.597	[M-H]-	PI(40:3)	PI(18:0_22:3);PI(18:1_22:2);PI(20:1_20:2)
0.8007	1.52	308.992	917.609	[M-H]-	PI(40:2)	PI(18:1_22:1);PI(18:0_22:2)
1.6487	1.336	272.603	732.481	[M-H]-	PS(32:1)	PS(16:0_16:1)
1.9089	1.346	274.548	746.51	[M-H]-	PS(33:1)	PS(15:1_18:0)
1.5012	1.358	276.916	758.498	[M-H]-	PS(34:2)	PS(16:0_18:2);PS(16:1_18:1)
2.156	1.369	279.146	760.513	[M-H]-	PS(34:1)	PS(16:0_18:1);PS(16:1_18:0)
1.8887	1.375	280.357	762.522	[M-H]-	PS(34:0)	PS(16:0_18:0)
1.6784	1.38	281.299	774.53	[M-H]-	PS(35:1)	PS(17:0_18:1);PS(17:1_18:0)
1.4878	1.385	282.255	784.516	[M-H]-	PS(36:3)	PS(16:0_20:3);PS(18:0_18:3);PS(18:1_18:2)
1.8412	1.39	283.262	786.53	[M-H]-	PS(36:2)	PS(18:1_18:1);PS(18:0_18:2);PS(16:0_20:2);PS(16:1_20:1)
1.9986	1.401	285.491	788.546	[M-H]-	PS(36:1)	PS(16:0_20:1);PS(18:0_18:1);PS(16:1_20:0)
2.1641	1.407	286.701	790.55	[M-H]-	PS(36:0)	PS(18:0_18:0)
1.4283	1.405	286.185	808.516	[M-H]-	PS(38:5)	PS(18:1_20:4);PS(18:0_20:5);PS(16:0_22:5)
2.0202	1.413	287.802	810.531	[M-H]-	PS(38:4)	PS(18:1_20:3);PS(16:0_22:4);PS(18:0_20:4)
1.6476	1.418	288.809	812.545	[M-H]-	PS(38:3)	PS(18:1_20:2);PS(18:0_20:3)
1.8141	1.424	290.019	814.56	[M-H]-	PS(38:2)	PS(18:1_20:1);PS(18:0_20:2)
1.461	1.431	291.432	816.576	[M-H]-	PS(38:1)	PS(18:0_20:1)
1.3277	1.422	289.507	832.516	[M-H]-	PS(40:7)	PS(18:1_22:6)
1.9059	1.431	291.328	834.531	[M-H]-	PS(40:6)	PS(18:1_22:5);PS(18:0_22:6)
1.7306	1.436	292.335	836.545	[M-H]-	PS(40:5)	PS(18:0_22:5);PS(18:1_22:4);PS(20:1_20:4)
1.4853	1.444	293.952	838.56	[M-H]-	PS(40:4)	PS(18:1_22:3);PS(18:0_22:4)
1.6545	1.452	295.569	840.575	[M-H]-	PS(40:3)	PS(18:0_22:3)
1.3074	1.455	296.058	862.557	[M-H]-	PS(42:6)	PS(18:0_24:6)
0.5231	1.463	297.675	864.572	[M-H]-	PS(42:5)	PS(18:0_24:5)
4.2628	1.384	282.375	735.528	[M+HCO3]-	SM(d32:1)	SM(d16:1_16:0);SM(d18:1_14:0)
4.2893	1.399	285.338	749.544	[M+HCO3]-	SM(d33:1)	SM(d17:1_16:0)
4.2691	1.408	287.092	761.544	[M+HCO3]-	SM(d34:2)	SM(d18:2_16:0)
4.4604	1.418	289.117	763.561	[M+HCO3]-	SM(d34:1)	SM(d18:1_16:0)
4.46	1.423	290.123	765.57	[M+HCO3]-	SM(d34:0)	SM(d19:0_15:0);SM(d18:0_16:0)
4.0633	1.435	292.49	777.573	[M+HCO3]-	SM(d35:1)	SM(d18:1_17:0)
4.2945	1.42	289.381	785.543	[M+HCO3]-	SM(d36:4)	SM(d20:2_16:2)
4.1875	1.448	295.049	791.594	[M+HCO3]-	SM(d36:1)	SM(d18:1_18:0)
4.2393	1.448	295.011	797.551	[M+HCO3]-	SM(d37:5)	SM(d21:5_16:0)
4.2644	1.479	301.189	819.628	[M+HCO3]-	SM(d38:1)	SM(d18:1_20:0)
4.0067	1.496	304.496	845.639	[M+HCO3]-	SM(d40:2)	SM(d18:2_22:0);SM(d18:1_22:1)
4.878	1.506	306.52	847.669	[M+HCO3]-	SM(d40:1)	SM(d18:1_22:0)
4.0863	1.515	308.34	849.666	[M+HCO3]-	SM(d40:0)	SM(d18:0_22:0)
4.1276	1.513	307.876	859.664	[M+HCO3]-	SM(d41:2)	SM(d18:1_23:1)
4.1384	1.52	309.289	861.674	[M+HCO3]-	SM(d41:1)	SM(d18:1_23:0)
3.9975	1.517	308.623	871.655	[M+HCO3]-	SM(d42:3)	SM(d18:2_24:1);SM(d18:1_24:2)
4.5109	1.526	310.443	873.672	[M+HCO3]-	SM(d42:2)	SM(d18:2_24:0);SM(d18:1_24:1)
4.3921	1.536	312.466	875.687	[M+HCO3]-	SM(d42:1)	SM(d18:0_24:1);SM(d18:1_24:0)
4.1708	1.545	314.286	877.694	[M+HCO3]-	SM(d42:0)	SM(d18:0_24:0)
Profiling of phospholipids at the C=C level in RAW 264.7 macrophages
r.t/min	m/z	PB adduct	sum composition	chain composition	C=C information & dignostic ions for C=C position	C 18:1 isomeric ratio
4.63094	668.35	[M+Trifap+H]+	LPC(16:1)	LPC(16:1)	LPC(16:1(Δ9)) 554.25,412.21, ; LPC(16:1(Δ7)) 526.21,384.18, ; LPC(16:1(Δ6)) 512.2,370.16, ;
4.66318	696.382	[M+Trifap+H]+	LPC(18:1)	LPC(18:1)	LPC(18:1(Δ13)) 610.31,468.27, ; LPC(18:1(Δ11)) 582.28,440.24, ; LPC(18:1(Δ9)) 554.25,412.21, ; LPC(18:1(Δ8)) 540.23,398.19, ; LPC(18:1(Δ5)) 498.18,356.15, ;	LPC(18:1(Δ13)) 3.6%;LPC(18:1(Δ11)) 19.1%;LPC(18:1(Δ9)) 62.7%;LPC(18:1(Δ8)) 12.6%;LPC(18:1(Δ5)) 2.0%;
3.04993	654.329	[M+Trifap+H]+	LPE(18:1)	LPE(18:1)	LPE(18:1(Δ11)) 399.21,257.17, ; LPE(18:1(Δ9)) 371.17,229.14, ; LPE(18:1(Δ8)) 357.16,215.12, ;	LPE(18:1(Δ11)) 15.8%;LPE(18:1(Δ9)) 54.8%;LPE(18:1(Δ8)) 29.4%;
2.95	682.36	[M+Trifap+H]+	LPE(20:1)	LPE(20:1)	LPE(20:1(Δ13)) 427.24,285.2, ; LPE(20:1(Δ11)) 399.21,257.17, ;
3.02077	678.334	[M+Trifap+H]+	LPE(20:3)	LPE(20:3)	LPE(20:3(Δ5,8,11)) 395.18,253.14, 355.15,213.11, 315.12,173.08, ;
3.05738	676.319	[M+Trifap+H]+	LPE(20:4)	LPE(20:4)	LPE(20:4(Δ5,8,11,14)) 435.21,293.17, 395.18,253.14, 355.15,213.11, 315.12,173.08, ;
2.96155	704.344	[M+Trifap+H]+	LPE(22:4)	LPE(22:4)	LPE(22:4(Δ7,10,13,16)) 463.24,321.2, 423.21,281.17, 383.17,241.14, 343.14,201.1, ;
3.04808	702.336	[M+Trifap+H]+	LPE(22:5)	LPE(22:5)	LPE(22:5(Δ7,10,13,16,19)) 503.27,361.24, 463.24,321.21, 423.21,281.17, 383.18,241.14, 343.15,201.11, ;
3.01437	700.318	[M+Trifap+H]+	LPE(22:6)	LPE(22:6)	LPE(22:6(Δ4,7,10,13,16,19)) 501.26,359.22, 461.23,319.19, 421.19,279.16, 381.16,239.13, 341.13,199.09, 301.1,159.06, ;
3.78594	906.587	[M+Trifap+H]+	PC(32:1)	PC(15:0_17:1);PC(16:0_16:1);PC(14:0_18:1)	PC(15:0_17:1(Δ10)) 792.48,650.44, ; PC(15:0_17:1(Δ8)) 764.45,622.41, ; PC(15:0_17:1(Δ7)) 750.44,608.4, ; PC(16:0_16:1(Δ11)) 820.51,678.48, ; PC(16:0_16:1(Δ9)) 792.48,650.44, ; PC(16:0_16:1(Δ7)) 764.45,622.41, ; PC(16:0_16:1(Δ6)) 750.44,608.4, ; PC(14:0_18:1(Δ13)) 820.51,678.48, ; PC(14:0_18:1(Δ11)) 792.48,650.44, ; PC(14:0_18:1(Δ9)) 764.45,622.41, ; PC(14:0_18:1(Δ8)) 750.44,608.4, ;	PC(16:0_16:1(Δ11)) 1.62%;PC(16:0_16:1(Δ9)) 42.64%;PC(16:0_16:1(Δ7)) 17.26%;PC(16:0_16:1(Δ6)) 38.48%;
3.62465	904.563	[M+Trifap+H]+	PC(32:2)	PC(16:1_16:1);PC(16:0_16:2)	PC(16:1(Δ9)_16:1(Δ9)) 790.46,648.42, ; PC(16:1(Δ7)_16:1(Δ7)) 762.43,620.39, ; PC(16:1(Δ6)_16:1(Δ6)) 748.41,606.37, ;
3.82099	934.61	[M+Trifap+H]+	PC(34:1)	PC(16:0_18:1);PC(16:1_18:0)	PC(16:0_18:1(Δ13)) 848.54,706.5, ; PC(16:0_18:1(Δ11)) 820.51,678.47, ; PC(16:0_18:1(Δ9)) 792.47,650.44, ; PC(16:0_18:1(Δ8)) 778.46,636.42, ; PC(16:0_18:1(Δ6)) 750.43,608.39, ; PC(16:0_18:1(Δ5)) 736.41,594.37, ; PC(16:1(Δ11)_18:0) 848.54,706.5, ; PC(16:1(Δ9)_18:0) 820.51,678.47, ; PC(16:1(Δ7)_18:0) 792.47,650.44, ; PC(16:1(Δ6)_18:0) 778.46,636.42, ;	PC(16:0_18:1(Δ13)) 0.8%;PC(16:0_18:1(Δ11)) 25.51%;PC(16:0_18:1(Δ9)) 61.58%;PC(16:0_18:1(Δ8))8.84%;PC(16:0_18:1(Δ6)) 2.03%;PC(16:0_18:1(Δ5)) 1.23%;
3.79706	932.595	[M+Trifap+H]+	PC(34:2)	PC(16:0_18:2);PC(16:1_18:1);PC(17:1_17:1)	PC(16:0_18:2(Δ9,12)) 832.51,690.47, 792.47,650.44, ; PC(16:1(Δ11)_18:1(Δ13)) 846.52,704.48, /846.52,704.48, ; PC(16:1(Δ11)_18:1(Δ11)) 846.52,704.48, /818.49,676.45, ; PC(16:1(Δ11)_18:1(Δ9)) 846.52,704.48, /790.46,648.42, ; PC(16:1(Δ11)_18:1(Δ8)) 846.52,704.48, /776.44,634.4, ; PC(16:1(Δ9)_18:1(Δ13)) 818.49,676.45, /846.52,704.48, ; PC(16:1(Δ9)_18:1(Δ11)) 818.49,676.45, /818.49,676.45, ; PC(16:1(Δ…	PC(16:1(Δ11)_18:1(Δ13)) 2.15%;PC(16:1(Δ9)_18:1(Δ11)) 39.88%;PC(16:1(Δ7)_18:1(Δ9)) 33.88%;PC(16:1(Δ6)_18:1(Δ8)) 24.19%;
1.56507	930.604	[M+Trifap+H]+	PC(34:3)	PC(16:0_18:3);PC(16:1_18:2);PC(16:2_18:1)	PC(16:1(Δ7)_18:2(Δ6,9)) 788.47,646.43, /788.47,646.43, 748.44,606.4, ;
3.74741	948.655	[M+Trifap+H]+	PC(35:1)	PC(17:1_18:0);PC(17:0_18:1)	PC(17:1(Δ10)_18:0) 834.55,692.51, ; PC(17:1(Δ9)_18:0) 820.54,678.5, ; PC(17:1(Δ8)_18:0) 806.52,664.48, ; PC(17:1(Δ7)_18:0) 792.5,650.47, ; PC(17:0_18:1(Δ11)) 834.55,692.51, ; PC(17:0_18:1(Δ9)) 806.52,664.48, ; PC(17:0_18:1(Δ8)) 792.5,650.47, ; PC(17:0_18:1(Δ5)) 750.46,608.42, ;	PC(17:0_18:1(Δ11)) 16.8%;PC(17:0_18:1(Δ9)) 59.8%;PC(17:0_18:1(Δ8)) 12.5%;PC(17:0_18:1(Δ5)) 10.8%;
3.7913	946.639	[M+Trifap+H]+	PC(35:2)	PC(17:1_18:1)	PC(17:1(Δ10)_18:1(Δ11)) 832.53,690.5, /832.53,690.5, ; PC(17:1(Δ10)_18:1(Δ9)) 832.53,690.5, /804.5,662.47, ; PC(17:1(Δ10)_18:1(Δ8)) 832.53,690.5, /790.49,648.45, ; PC(17:1(Δ9)_18:1(Δ11)) 818.52,676.48, /832.53,690.5, ; PC(17:1(Δ9)_18:1(Δ9)) 818.52,676.48, /804.5,662.47, ; PC(17:1(Δ9)_18:1(Δ8)) 818.52,676.48, /790.49,648.45, ; PC(17:1(Δ8)_18:1(Δ11)) 804.5,662.47, /832.53,690.5, ; PC(17:1(Δ8)_18:1(…	PC(17:1_18:1(Δ11)) 27.4%;PC(17:1_18:1(Δ9)) 64.6%;PC(17:1_18:1(Δ8)) 8.0%
3.75781	962.646	[M+Trifap+H]+	PC(36:1)	PC(16:0_20:1);PC(18:0_18:1)	PC(18:0_18:1(Δ11)) 848.54,706.5, ; PC(18:0_18:1(Δ9)) 820.51,678.47, ; PC(18:0_18:1(Δ8)) 806.49,664.46, ; PC(18:0_18:1(Δ6)) 778.46,636.43, ; PC(18:0_18:1(Δ5)) 764.45,622.41, ; PC(16:0_20:1(Δ13)) 848.54,706.5, ; PC(16:0_20:1(Δ11)) 820.51,678.47, ; PC(16:0_20:1(Δ10)) 806.49,664.46, ; PC(16:0_20:1(Δ8)) 778.46,636.43, ; PC(16:0_20:1(Δ7)) 764.45,622.41, ;	PC(18:0_18:1(Δ11)) 19.5%;PC(18:0_18:1(Δ9)) 72.0%;PC(18:0_18:1(Δ8)) 3.4%;PC(18:0_18:1(Δ6)) 3.5%;PC(18:0_18:1(Δ5)) 1.7%;
3.77927	960.626	[M+Trifap+H]+	PC(36:2)	PC(18:1_18:1);PC(18:0_18:2);PC(16:0_20:2);PC(16:1_20:1)	PC(18:1(Δ13)_18:1(Δ13)) 874.55,732.52, ; PC(18:1(Δ11)_18:1(Δ11)) 846.52,704.48, ; PC(18:1(Δ9)_18:1(Δ9)) 818.49,676.45, ; PC(18:1(Δ8)_18:1(Δ8)) 804.48,662.44, ; PC(18:1(Δ6)_18:1(Δ6)) 776.44,634.41, ; PC(18:1(Δ5)_18:1(Δ5)) 762.43,620.39, ; ; PC(16:1(Δ11)_20:1(Δ13)) 874.55,732.52, /846.52,704.48, ; PC(16:1(Δ11)_20:1(Δ11)) 874.55,732.52, /818.49,676.45, ; PC(16:1(Δ11)_20:1(Δ10)) 874.55,732.52, /804.4…	PC(18:1(Δ13)_18:1(Δ13)) 1.2%;PC(18:1(Δ11)_18:1(Δ11)) 19.24%;PC(18:1(Δ9)_18:1(Δ9)) 66.40%;PC(18:1(Δ8)_18:1(Δ8)) 9.87%;PC(18:1(Δ6)_18:1(Δ6)) 2.1%;PC(18:1(Δ5)_18:1(Δ5)) 1.2%;
3.72748	958.61	[M+Trifap+H]+	PC(36:3)	PC(16:0_20:3);PC(18:1_18:2);PC(16:1_20:2)	PC(16:1(Δ9)_20:2(Δ8,11)) 844.51,702.47, /816.47,674.44, 776.44,634.4, ; PC(16:1(Δ9)_20:2(Δ10,13)) 844.51,702.47, /844.51,702.47, 804.47,662.44, ; PC(16:1(Δ9)_20:2(Δ11,14)) 844.51,702.47, /858.52,716.48, 818.49,676.45, ; PC(16:1(Δ7)_20:2(Δ8,11)) 816.47,674.44, /816.47,674.44, 776.44,634.4, ; PC(16:1(Δ7)_20:2(Δ10,13)) 816.47,674.44, /844.51,702.47, 804.47,662.44, ; PC(16:1(Δ7)_20:2(Δ11,14)) 816.47,…
3.76385	956.602	[M+Trifap+H]+	PC(36:4)	PC(16:1_20:3);PC(16:0_20:4);PC(18:2_18:2)	PC(16:0_20:4(Δ5,8,11,14)) 856.51,714.47, 816.48,674.44, 776.45,634.41, 736.42,594.38, ; PC(18:2(Δ9,12)_18:2(Δ9,12)) 856.51,714.47, 816.48,674.44, ; PC(16:1(Δ7)_20:3(Δ8,11,14)) 814.47,672.43, /856.51,714.47, 816.48,674.44, 776.45,634.41, ; PC(16:1(Δ9)_20:3(Δ8,11,14)) 842.5,700.46, /856.51,714.47, 816.48,674.44, 776.45,634.41, ;
3.56812	990.674	[M+Trifap+H]+	PC(38:1)	PC(16:0_22:1);PC(18:0_20:1)	PC(16:0_22:1(Δ15)) 876.57,734.53, ; PC(16:0_22:1(Δ13)) 848.54,706.5, ; PC(18:0_20:1(Δ13)) 876.57,734.53, ; PC(18:0_20:1(Δ11)) 848.54,706.5, ;
3.50183	988.664	[M+Trifap+H]+	PC(38:2)	PC(18:0_20:2);PC(18:1_20:1)	PC(18:1(Δ11)_20:1(Δ13)) 874.56,732.52, /874.56,732.52, ; PC(18:1(Δ11)_20:1(Δ11)) 874.56,732.52, /846.53,704.49, ; PC(18:1(Δ11)_20:1(Δ10)) 874.56,732.52, /832.51,690.47, ; PC(18:1(Δ9)_20:1(Δ13)) 846.53,704.49, /874.56,732.52, ; PC(18:1(Δ9)_20:1(Δ11)) 846.53,704.49, /846.53,704.49, ; PC(18:1(Δ9)_20:1(Δ10)) 846.53,704.49, /832.51,690.47, ; PC(18:1(Δ8)_20:1(Δ13)) 832.51,690.47, /874.56,732.52, ; PC(1…	PC(18:1(Δ11)_20:1(Δ13)) 22.46%;PC(18:1(Δ9)_20:1(Δ11)) 63.17%;PC(18:1(Δ8)_20:1(Δ10)) 17.96%;
3.64307	986.641	[M+Trifap+H]+	PC(38:3)	PC(16:0_22:3);PC(18:0_20:3);PC(18:1_20:2)	PC(18:0_20:3(Δ8,11,14)) 886.55,744.51, 846.52,704.48, 806.49,664.45, ; PC(18:0_20:3(Δ5,8,11)) 844.51,702.47, 804.47,662.44, 764.44,622.4, ; PC(18:1(Δ11)_20:2(Δ8,11)) 872.54,730.5, /844.51,702.47, 804.47,662.44, ; PC(18:1(Δ11)_20:2(Δ10,13)) 872.54,730.5, /872.54,730.5, 832.51,690.47, ; PC(18:1(Δ11)_20:2(Δ11,14)) 872.54,730.5, /886.55,744.51, 846.52,704.48, ; PC(18:1(Δ9)_20:2(Δ8,11)) 844.51,702.47,…	PC(18:1(Δ11)_20:2) 24.27%;PC(18:1(Δ9)_20:2) 75.73%;
3.69375	984.632	[M+Trifap+H]+	PC(38:4)	PC(18:1_20:3);PC(18:0_20:4);PC(16:0_22:4)	PC(18:0_20:4(Δ5,8,11,14)) 884.54,742.51, 844.51,702.47, 804.48,662.44, 764.45,622.41, ; PC(16:0_22:4(Δ7,10,13,16)) 884.54,742.51, 844.51,702.47, 804.48,662.44, 764.45,622.41, ; PC(18:1(Δ11)_20:3(Δ8,11,14)) 870.53,728.49, /884.54,742.51, 844.51,702.47, 804.48,662.44, ; PC(18:1(Δ11)_20:3(Δ5,8,11)) 870.53,728.49, /842.5,700.46, 802.47,660.43, 762.43,620.4, ; PC(18:1(Δ9)_20:3(Δ8,11,14)) 842.5,700.46,…	PC(18:1(Δ11)_20:3) 20.3%;PC(18:1(Δ9)_20:3) 79.7%
3.73329	982.609	[M+Trifap+H]+	PC(38:5)	PC(16:0_22:5);PC(18:1_20:4)	PC(18:1(Δ11)_20:4(Δ5,8,11,14)) 868.5,726.47, /882.52,740.48, 842.49,700.45, 802.46,660.42, 762.43,620.39, ; PC(18:1(Δ9)_20:4(Δ5,8,11,14)) 840.47,698.43, /882.52,740.48, 842.49,700.45, 802.46,660.42, 762.43,620.39, ; PC(18:1(Δ8)_20:4(Δ5,8,11,14)) 826.46,684.42, /882.52,740.48, 842.49,700.45, 802.46,660.42, 762.43,620.39, ;	PC(18:1(Δ11)_20:4) 23.8%;PC(18:1(Δ9)_20:4) 64.0%;PC(18:1(Δ8)_20:4) 12.2%;
3.62294	1014.68	[M+Trifap+H]+	PC(40:3)	PC(18:0_22:3);PC(18:1_22:2)	PC(18:1(Δ11)_22:2)) 900.57,758.53, ; PC(18:1(Δ9)_22:2) 872.54,730.5,	PC(18:1(Δ11)_22:2) 33.9%;PC(18:1(Δ9)_22:2) 66.1%;
3.66756	1012.66	[M+Trifap+H]+	PC(40:4)	PC(18:1_22:3);PC(18:0_22:4)	PC(18:1(Δ9)_22:3(Δ7,10,13)) 870.53,728.49, /870.53,728.49, 830.49,688.46, 790.46,648.43, ;
3.68941	892.599	[M+Trifap+H]+	PC(O-32:1)	PC(O-16:0_16:1);PC(O-16:1_16:0)	PC(O-16:0_16:1(Δ9)) 778.49,636.46, ; PC(O-16:0_16:1(Δ7)) 750.46,608.43, ; PC(O-16:0_16:1(Δ6)) 736.45,594.41, ; PC(O-16:1(Δ9)_16:0) 778.49,636.46, ; PC(O-16:1(Δ7)_16:0) 750.46,608.43, ; PC(O-16:1(Δ6)_16:0) 736.45,594.41, ;
1.79766	890.565	[M+Trifap+H]+	PC(O-32:2)	PC(O-14:1_18:1);PC(O-18:2_14:0);PC(O-16:1_16:1);PC(O-16:2_16:0)	PC(O-16:1(Δ9)_16:1(Δ9)) 776.46,634.42, ; PC(O-14:1_18:1(Δ11)) 776.46,634.42, ;
1.4008	906.602	[M+Trifap+H]+	PC(O-33:1)	PC(O-17:0_16:1)	PC(O-17:0_16:1(Δ7)) 764.47,622.43, ;
1.66274	904.588	[M+Trifap+H]+	PC(O-33:2)	PC(O-15:1_18:1);PC(O-15:2_18:0)	PC(O-15:1(Δ8)_18:1(Δ11)) 790.48,648.45, /790.48,648.45, ; PC(O-15:1(Δ8)_18:1(Δ9)) 790.48,648.45, /762.45,620.41, ; PC(O-15:1(Δ8)_18:1(Δ8)) 790.48,648.45, /748.44,606.4, ; PC(O-15:1(Δ6)_18:1(Δ11)) 762.45,620.41, /790.48,648.45, ; PC(O-15:1(Δ6)_18:1(Δ9)) 762.45,620.41, /762.45,620.41, ; PC(O-15:1(Δ6)_18:1(Δ8)) 762.45,620.41, /748.44,606.4, ; PC(O-15:1(Δ5)_18:1(Δ11)) 748.44,606.4 /790.48,648.45, ; P…
3.36732	920.639	[M+Trifap+H]+	PC(O-34:1)	PC(O-18:0_16:1);PC(O-16:0_18:1);PC(O-18:1_16:0)	PC(O-16:0_18:1(Δ11)) 806.54,664.5, ; PC(O-16:0_18:1(Δ9)) 778.5,636.47, ; PC(O-16:0_18:1(Δ8)) 764.49,622.45, ; PC(O-18:1(Δ11)_16:0) 806.54,664.5, ; PC(O-18:1(Δ9)_16:0) 778.5,636.47, ; PC(O-18:1(Δ8)_16:0) 764.49,622.45, ; PC(O-18:0_16:1(Δ9)) 806.54,664.5, ; PC(O-18:0_16:1(Δ7)) 778.5,636.47, ; PC(O-18:0_16:1(Δ6)) 764.49,622.45, ;	PC(O-16:0_18:1(Δ11)) 21.62%;PC(O-16:0_18:1(Δ9)) 69.17%;PC(O-16:0_18:1(Δ8)) 9.21%;
3.67469	918.615	[M+Trifap+H]+	PC(O-34:2)	PC(O-16:1_18:1);PC(O-16:0_18:2);PC(O-18:1_16:1);PC(O-18:2_16:0)	PC(O-16:1(Δ9)_18:1(Δ11)) 804.51,662.47, /804.51,662.47, ; PC(O-16:1(Δ9)_18:1(Δ9)) 804.51,662.47, /776.48,634.44, ; PC(O-16:1(Δ9)_18:1(Δ8)) 804.51,662.47, /762.46,620.43, ; PC(O-16:1(Δ7)_18:1(Δ11)) 776.48,634.44, /804.51,662.47, ; PC(O-16:1(Δ7)_18:1(Δ9)) 776.48,634.44, /776.48,634.44, ; PC(O-16:1(Δ7)_18:1(Δ8)) 776.48,634.44, /762.46,620.43, ; PC(O-16:1(Δ6)_18:1(Δ11)) 762.46,620.43, /804.51,662.47,…	PC(O-16:1(Δ9)_18:1(Δ11)) 30.59%;PC(O-16:1(Δ7)_18:1(Δ9)) 46.85%;PC(O-16:1(Δ6)_18:1(Δ8)) 29.0%;
3.70512	948.661	[M+Trifap+H]+	PC(O-36:1)	PC(O-18:1_18:0);PC(O-18:0_18:1);PC(O-16:0_20:1);PC(O-20:1_16:0)	PC(O-16:0_20:1(Δ13)) 834.56,692.52, , ; PC(O-16:0_20:1(Δ11)) 806.53,664.49, ; PC(O-18:1(Δ11)_18:0) 834.56,692.52, ; PC(O-18:1(Δ9)_18:0) 806.53,664.49, ; PC(O-18:0_18:1(Δ11)) 834.56,692.52, ; PC(O-18:0_18:1(Δ9)) 806.53,664.49, ; PC(O-20:1(Δ13)_16:0) 834.56,692.52, ;; PC(O-20:1(Δ11)_16:0) 806.53,664.49, ;	PC(O-18:0_18:1(Δ11)) 29.93%;PC(O-18:0_18:1(Δ9)) 70.08%;
3.70414	946.642	[M+Trifap+H]+	PC(O-36:2)	PC(O-18:0_18:2);PC(O-18:1_18:1);PC(O-16:1_20:1);PC(O-18:2_18:0);PC(O-16:0_20:2)	PC(O-18:1(Δ11)_18:1(Δ11)) 832.54,690.5, ; PC(O-18:1(Δ9)_18:1(Δ9)) 804.51,662.47, ; PC(O-18:1(Δ8)_18:1(Δ8)) 790.49,648.45, ; PC(O-16:1(Δ9)_20:1(Δ13)) 832.54,690.5, /832.54,690.5, ;; PC(O-16:1(Δ9)_20:1(Δ11)) 832.54,690.5, /804.51,662.47, ; PC(O-16:1(Δ9)_20:1(Δ10)) 832.54,690.5, /790.49,648.45, ; ; PC(O-16:1(Δ7)_20:1(Δ13)) 804.51,662.47, /832.54,690.5, ; PC(O-16:1(Δ7)_20:1(Δ11)) 804.51,662.47, /804.…	PC(O-18:1(Δ11)_18:1(Δ11)) 28.9%;PC(O-18:1(Δ9)_18:1(Δ9)) 59.3%;PC(O-18:1(Δ8)_18:1(Δ8)) 11.8%;
3.66916	944.63	[M+Trifap+H]+	PC(O-36:3)	PC(O-18:1_18:2);PC(O-16:0_20:3);PC(O-18:2_18:1)	PC(O-18:1(Δ9)_18:2(Δ6,9)) 802.49,660.46, /802.49,660.46, 762.46,620.42, ; PC(O-18:1(Δ9)_18:2(Δ9,12)) 802.49,660.46, /844.54,702.5, 804.51,662.47, ; PC(O-18:2(Δ6,9)_18:1(Δ9)) 802.49,660.46, 762.46,620.42, /802.49,660.46, ; PC(O-18:2(Δ9,12)_18:1(Δ9)) 844.54,702.5, 804.51,662.47, /802.49,660.46, ;
3.66574	972.663	[M+Trifap+H]+	PC(O-38:3)	PC(O-18:0_20:3);PC(O-20:2_18:1);PC(O-18:2_20:1);PC(O-18:1_20:2)	PC(O-18:2_20:1(Δ11)) 830.53,688.49, ; PC(O-20:2_18:1(Δ9)) 830.53,688.49, ;	PC(O-20:2_18:1(Δ9)) 100.0%;
3.71763	970.643	[M+Trifap+H]+	PC(O-38:4)	PC(O-18:1_20:3);PC(O-18:0_20:4);PC(O-20:3_18:1)	PC(O-20:3(Δ8,11,14)_18:1(Δ9)) 870.55,728.52, 830.52,688.48, 790.49,648.45, /828.51,686.47, ; PC(O-18:1(Δ9)_20:3(Δ8,11,14)) 828.51,686.47, /870.55,728.52, 830.52,688.48, 790.49,648.45, ;
3.59189	968.629	[M+Trifap+H]+	PC(O-38:5)	PC(O-18:2_20:3);PC(O-18:1_20:4);PC(O-16:0_22:5);PC(O-20:5_18:0);PC(O-20:4_18:1)	PC(O-20:4_18:1(Δ9)) 826.5,684.46;PC(O-18:2(Δ9,12)_20:3(Δ8,11,14)) 868.54,726.5, 828.51,686.47, /868.54,726.5, 828.51,686.47, 788.48,646.44, ;
1.7497	964.581	[M+Trifap+H]+	PC(O-38:7)	PC(O-20:6_18:1);PC(O-18:2_20:5)	PC(O-20:6_18:1(Δ11)) 850.48,708.44, ; PC(O-20:6_18:1(Δ9)) 822.45,680.41, ; PC(O-20:6_18:1(Δ6)) 780.4,638.36, ; PC(O-20:6_18:1(Δ5)) 766.38,624.34, ;	PC(O-20:6_18:1(Δ11)) 9.05%;PC(O-20:6_18:1(Δ9)) 27.30%;PC(O-20:6_18:1(Δ6)) 57.25%;PC(O-20:6_18:1(Δ5)) 6.4%;
1.87518	864.538	[M+Trifap+H]+	PE(32:1)	PE(16:0_16:1);PE(14:0_18:1)	PE(14:0_18:1(Δ11)) 609.41,467.38, ; PE(14:0_18:1(Δ9)) 581.38,439.34, ; PE(14:0_18:1(Δ8)) 567.37,425.33, ; PE(16:0_16:1(Δ9)) 609.41,467.38, ; PE(16:0_16:1(Δ7)) 581.38,439.34, ; PE(16:0_16:1(Δ6)) 567.37,425.33, ;	PE(16:0_16:1(Δ9)) 55.23%;PE(16:0_16:1(Δ7)) 18.74%;PE(16:0_16:1(Δ6)) 26.04%;
1.68978	892.558	[M+Trifap+H]+	PE(34:1)	PE(16:1_18:0);PE(16:0_18:1)	PE(16:1(Δ12)_18:0) 679.48,537.44, ; PE(16:1(Δ11)_18:0) 665.47,523.43, ; PE(16:1(Δ9)_18:0) 637.43,495.4, ; PE(16:1(Δ7)_18:0) 609.4,467.36, ; PE(16:1(Δ6)_18:0) 595.39,453.35, ; PE(16:0_18:1(Δ13)) 665.47,523.43, ; PE(16:0_18:1(Δ11)) 637.43,495.4, ; PE(16:0_18:1(Δ9)) 609.4,467.36, ; PE(16:0_18:1(Δ8)) 595.39,453.35, ; PE(16:0_18:1(Δ6)) 567.36,425.32, ;	PE(16:0_18:1(Δ13)) 1.27%;PE(16:0_18:1(Δ11)) 37.34%;PE(16:0_18:1(Δ9)) 51.95%;PE(16:0_18:1(Δ8)) 8.17%;PE(16:0_18:1(Δ6)) 1.27%;
2.01235	890.553	[M+Trifap+H]+	PE(34:2)	PE(17:1_17:1);PE(16:1_18:1);PE(16:0_18:2)	PE(17:1(Δ10)_17:1(Δ10)) 635.43,493.39, ; PE(17:1(Δ8)_17:1(Δ8)) 607.4,465.36, ; PE(17:1(Δ7)_17:1(Δ7)) 593.38,451.34, ;PE(16:0_18:2(Δ6,9)) 607.39,465.35, 567.36,425.32, ; PE(16:0_18:2(Δ8,11)) 635.43,493.39, 595.4,453.36, ; PE(16:0_18:2(Δ9,12)) 649.45,507.41, 609.41,467.38, ; PE(16:1(Δ12)_18:1(Δ13)) 677.48,535.44, /663.46,521.42, ; PE(16:1(Δ12)_18:1(Δ11)) 677.48,535.44, /635.43,493.39, ; PE(16:1(Δ12…
1.80309	920.589	[M+Trifap+H]+	PE(36:1)	PE(16:0_20:1);PE(16:1_20:0);PE(18:0_18:1)	PE(18:0_18:1(Δ11)) 665.47,523.43, ; PE(18:0_18:1(Δ9)) 637.43,495.4, ; PE(18:0_18:1(Δ8)) 623.42,481.38, ; PE(18:0_18:1(Δ6)) 595.39,453.35, ; PE(16:0_20:1(Δ13)) 665.47,523.43, ; PE(16:0_20:1(Δ11)) 637.43,495.4, ; PE(16:0_20:1(Δ10)) 623.42,481.38, ; ; PE(16:0_20:1(Δ8)) 595.39,453.35, ; PE(16:1(Δ12)_20:0) 707.51,565.47, ; PE(16:1(Δ9)_20:0) 665.47,523.43, ; PE(16:1(Δ7)_20:0) 637.43,495.4, ; PE(16:1(Δ6…	PE(18:0_18:1(Δ11)) 17.34%;PE(18:0_18:1(Δ9)) 76.03%;PE(18:0_18:1(Δ8)) 5.79%;PE(18:0_18:1(Δ6)) 0.84%;
1.72595	918.583	[M+Trifap+H]+	PE(36:2)	PE(16:1_20:1);PE(18:1_18:1);PE(16:0_20:2);PE(18:0_18:2)	PE(18:1(Δ13)_18:1(Δ13)) 691.49,549.45, ; PE(18:1(Δ11)_18:1(Δ11)) 663.46,521.42, ; PE(18:1(Δ9)_18:1(Δ9)) 635.43,493.39, ; PE(18:1(Δ8)_18:1(Δ8)) 621.41,479.37, ; PE(18:1(Δ6)_18:1(Δ6)) 593.38,451.34, ; PE(18:1(Δ5)_18:1(Δ5)) 579.37,437.33, ; PE(16:0_20:2(Δ10,13)) 663.46,521.42, 623.43,481.39, ; PE(16:0_20:2(Δ11,14)) 677.47,535.44, 637.44,495.41, ; PE(18:0_18:2(Δ8,11)) 663.46,521.42, 623.43,481.39, ; …	PE(18:1(Δ13)_18:1(Δ13)) 1.45%;PE(18:1(Δ11)_18:1(Δ11)) 21.8%;PE(18:1(Δ9)_18:1(Δ9)) 66.65%;PE(18:1(Δ8)_18:1(Δ8)) 7.9%;PE(18:1(Δ6)_18:1(Δ6)) 1.35%;PE(18:1(Δ5)_18:1(Δ5)) 0.85%;
1.94315	916.56	[M+Trifap+H]+	PE(36:3)	PE(18:1_18:2);PE(16:1_20:2);PE(16:0_20:3);PE(18:0_18:3)	PE(16:1(Δ11)_20:2(Δ7,10)) 689.47,547.43, /619.39,477.35, 579.36,437.32, ; PE(16:1(Δ11)_20:2(Δ8,11)) 689.47,547.43, /633.4,491.37, 593.37,451.34, ; PE(16:1(Δ11)_20:2(Δ10,13)) 689.47,547.43, /661.44,519.4, 621.4,479.37, ; PE(16:1(Δ11)_20:2(Δ11,14)) 689.47,547.43, /675.45,533.41, 635.42,493.38, ; PE(16:1(Δ9)_20:2(Δ7,10)) 661.44,519.4, /619.39,477.35, 579.36,437.32, ; PE(16:1(Δ9)_20:2(Δ8,11)) 661.44,…
1.93589	914.547	[M+Trifap+H]+	PE(36:4)	PE(18:1_18:3);PE(16:1_20:3);PE(16:0_20:4);PE(18:2_18:2)	PE(16:1(Δ9)_20:3(Δ8,11,14)) 659.42,517.39, /673.44,531.4, 633.41,491.37, 593.38,451.34, ; PE(16:1(Δ7)_20:3(Δ8,11,14)) 631.39,489.35, /673.44,531.4, 633.41,491.37, 593.38,451.34, ; PE(16:1(Δ6)_20:3(Δ8,11,14)) 617.38,475.34, /673.44,531.4, 633.41,491.37, 593.38,451.34, ; PE(18:1(Δ11)_18:3(Δ6,9,12)) 659.42,517.39, /673.44,531.4, 633.41,491.37, 593.38,451.34, ; PE(18:1(Δ9)_18:3(Δ6,9,12)) 631.39,489.3…
1.87983	946.6	[M+Trifap+H]+	PE(38:2)	PE(18:0_20:2);PE(18:1_20:1)	PE(18:0_20:2(Δ5,8)) 621.4,479.36, 581.37,439.33, ; PE(18:0_20:2(Δ8,11)) 663.45,521.41, 623.41,481.38, ; PE(18:0_20:2(Δ10,13)) 691.48,549.44, 651.45,509.41, ; PE(18:0_20:2(Δ11,14)) 705.49,563.45, 665.46,523.42, ; PE(18:1(Δ11)_20:1(Δ13)) 691.48,549.44, /691.48,549.44, ; PE(18:1(Δ11)_20:1(Δ11)) 691.48,549.44, /663.45,521.41, ; PE(18:1(Δ11)_20:1(Δ10)) 691.48,549.44, /649.43,507.39, ; ; PE(18:1(Δ11)_2…	PE(18:1(Δ11)_20:1(Δ13)) 27.08%;PE(18:1(Δ9)_20:1(Δ11)) 48.25%;;PE(18:1(Δ8)_20:1(Δ10)) 13.35%;PE(18:1(Δ6)_20:1(Δ8)) 11.33%;
1.93319	944.587	[M+Trifap+H]+	PE(38:3)	PE(18:0_20:3);PE(18:1_20:2)	PE(18:0_20:3(Δ8,11,14)) 703.48,561.44, 663.45,521.41, 623.42,481.38, ; PE(18:0_20:3(Δ7,10,13)) 689.46,547.42, 649.43,507.39, 609.4,467.36, ; PE(18:0_20:3(Δ5,8,11)) 661.43,519.39, 621.4,479.36, 581.37,439.33, ; PE(18:1(Δ11)_20:2(Δ7,10)) 689.46,547.42, /647.42,505.38, 607.38,465.35, ; PE(18:1(Δ11)_20:2(Δ8,11)) 689.46,547.42, /661.43,519.39, 621.4,479.36, ; PE(18:1(Δ11)_20:2(Δ10,13)) 689.46,547.42, …
1.90971	942.577	[M+Trifap+H]+	PE(38:4)	PE(16:0_22:4);PE(16:1_22:3);PE(18:0_20:4);PE(18:1_20:3);PE(18:2_20:2)	PE(16:1(Δ9)_22:3(Δ10,13,16)) 687.45,545.41, /701.47,559.43, 661.44,519.4, 621.41,479.37, ; PE(16:1(Δ9)_22:3(Δ7,10,13)) 687.45,545.41, /659.42,517.38, 619.39,477.35, 579.36,437.32, ; PE(16:1(Δ7)_22:3(Δ10,13,16)) 659.42,517.38, /701.47,559.43, 661.44,519.4, 621.41,479.37, ; PE(16:1(Δ7)_22:3(Δ7,10,13)) 659.42,517.38, /659.42,517.38, 619.39,477.35, 579.36,437.32, ; PE(16:1(Δ6)_22:3(Δ10,13,16)) 645.41…
2.019	940.569	[M+Trifap+H]+	PE(38:5)	PE(18:1_20:4);PE(16:0_22:5);PE(18:2_20:3)	PE(18:1(Δ11)_20:4(Δ5,8,11,14)) 685.45,543.41, /699.46,557.42, 659.43,517.39, 619.4,477.36, 579.37,437.33, ; PE(18:1(Δ11)_20:4(Δ8,11,14,17)) 685.45,543.41, /741.51,599.47, 701.48,559.44, 661.45,519.41, 621.41,479.38, ; PE(18:1(Δ9)_20:4(Δ5,8,11,14)) 657.41,515.38, /699.46,557.42, 659.43,517.39, 619.4,477.36, 579.37,437.33, ; PE(18:1(Δ9)_20:4(Δ8,11,14,17)) 657.41,515.38, /741.51,599.47, 701.48,559.4…	PE(18:1(Δ11)_20:4) 17.46%;PE(18:1(Δ9)_20:4)) 58.49%;PE(18:1(Δ8)_20:4) 24.05%;
1.87954	938.547	[M+Trifap+H]+	PE(38:6)	PE(18:1_20:5);PE(16:1_22:5);PE(16:0_22:6)	PE(18:1(Δ11)_20:5(Δ5,8,11,14,17)) 683.42,541.38, /739.49,597.45, 699.45,557.42, 659.42,517.38, 619.39,477.35, 579.36,437.32, ; PE(18:1(Δ9)_20:5(Δ5,8,11,14,17)) 655.39,513.35, /739.49,597.45, 699.45,557.42, 659.42,517.38, 619.39,477.35, 579.36,437.32, ; PE(18:1(Δ8)_20:5(Δ5,8,11,14,17)) 641.38,499.34, /739.49,597.45, 699.45,557.42, 659.42,517.38, 619.39,477.35, 579.36,437.32, ; PE(16:1(Δ9)_22:5(Δ7,…	PE(18:1(Δ11)_20:5) 27.5%;PE(18:1(Δ9)_20:5) 34.3%;PE(18:1(Δ8)_20:5) 38.2%;
1.80481	972.619	[M+Trifap+H]+	PE(40:3)	PE(18:0_22:3)	PE(18:0_22:3(Δ7,10,13)) 689.46,547.43, 649.43,507.4, 609.4,467.36, ;
1.90859	970.604	[M+Trifap+H]+	PE(40:4)	PE(18:1_22:3);PE(18:0_22:4)	PE(18:1(Δ11)_22:3(Δ10,13,16)) 715.48,573.44, /729.5,587.46, 689.47,547.43, 649.43,507.4, ; PE(18:1(Δ11)_22:3(Δ7,10,13)) 715.48,573.44, /687.45,545.41, 647.42,505.38, 607.39,465.35, ; PE(18:1(Δ9)_22:3(Δ10,13,16)) 687.45,545.41, /729.5,587.46, 689.47,547.43, 649.43,507.4, ; PE(18:1(Δ9)_22:3(Δ7,10,13)) 687.45,545.41, /687.45,545.41, 647.42,505.38, 607.39,465.35, ; PE(18:0_22:4(Δ7,10,13,16)) 729.5,58…	PE(18:1(Δ11)_22:3) 27.73%;PE(18:1(Δ9)_22:3) 72.278%
1.90233	968.591	[M+Trifap+H]+	PE(40:5)	PE(20:1_20:4);PE(18:1_22:4);PE(18:0_22:5)	PE(20:1(Δ13)_20:4(Δ5,8,11,14)) 713.47,571.43, /727.48,585.45, 687.45,545.41, 647.42,505.38, 607.39,465.35, ; PE(20:1(Δ13)_20:4(Δ8,11,14,17)) 713.47,571.43, /769.53,627.49, 729.5,587.46, 689.47,547.43, 649.44,507.4, ; PE(20:1(Δ11)_20:4(Δ5,8,11,14)) 685.44,543.4, /727.48,585.45, 687.45,545.41, 647.42,505.38, 607.39,465.35, ; PE(20:1(Δ11)_20:4(Δ8,11,14,17)) 685.44,543.4, /769.53,627.49, 729.5,587.46…
1.87938	966.584	[M+Trifap+H]+	PE(40:6)	PE(18:1_22:5);PE(20:2_20:4);PE(18:0_22:6)	PE(18:1(Δ11)_22:5(Δ7,10,13,16,19)) 711.46,569.42, /767.52,625.48, 727.49,585.45, 687.46,545.42, 647.43,505.39, 607.4,465.36, ; PE(18:1(Δ9)_22:5(Δ7,10,13,16,19)) 683.43,541.39, /767.52,625.48, 727.49,585.45, 687.46,545.42, 647.43,505.39, 607.4,465.36, ; PE(18:1(Δ8)_22:5(Δ7,10,13,16,19)) 669.41,527.37, /767.52,625.48, 727.49,585.45, 687.46,545.42, 647.43,505.39, 607.4,465.36, ; PE(20:2(Δ11,14)_20:4…
1.79356	964.573	[M+Trifap+H]+	PE(40:7)	PE(18:1_22:6)	PE(18:1(Δ11)_22:6(Δ4,7,10,13,16,19)) 709.45,567.41, /765.51,623.47, 725.48,583.44, 685.45,543.41, 645.42,503.38, 605.39,463.35, 565.36,423.32, ; PE(18:1(Δ9)_22:6(Δ4,7,10,13,16,19)) 681.42,539.38, /765.51,623.47, 725.48,583.44, 685.45,543.41, 645.42,503.38, 605.39,463.35, 565.36,423.32, ; PE(18:1(Δ8)_22:6(Δ4,7,10,13,16,19)) 667.4,525.36, /765.51,623.47, 725.48,583.44, 685.45,543.41, 645.42,503.38,…	PE(18:1(Δ11)_22:6) 15.93%;PE(18:1(Δ9)_22:6) 58.2%;PE(18:1(Δ8)_22:6) 25.87%;
1.87006	878.585	[M+Trifap+H]+	PE(O-34:1)	PE(O-16:0_18:1);PE(O-16:1_18:0);PE(O-18:0_16:1);PE(O-18:1_16:0)	PE(O-18:0_16:1(Δ9)) 623.46,481.42, ; PE(O-18:0_16:1(Δ7)) 595.43,453.39, ; PE(O-18:1(Δ11)_16:0) 623.46,481.42, ; PE(O-18:1(Δ9)_16:0) 595.43,453.39, ; PE(O-16:1(Δ9)_18:0) 623.46,481.42, ; PE(O-16:1(Δ7)_18:0) 595.43,453.39, ; PE(O-16:0_18:1(Δ11)) 623.46,481.42, ; PE(O-16:0_18:1(Δ9)) 595.43,453.39, ;	PE(O-16:0_18:1(Δ11)) 34.5%;PE(O-16:0_18:1(Δ9)) 65.5%;
1.57911	876.571	[M+Trifap+H]+	PE(O-34:2)	PE(O-18:1_16:1);PE(O-14:1_20:1);PE(O-16:0_18:2);PE(O-18:2_16:0);PE(O-16:2_18:0);PE(O-16:1_18:1)	PE(O-18:1(Δ11)_16:1(Δ9)) 621.45,479.41, /621.45,479.41, ; PE(O-18:1(Δ11)_16:1(Δ7)) 621.45,479.41, /593.42,451.38, ; PE(O-18:1(Δ9)_16:1(Δ9)) 593.42,451.38, /621.45,479.41, ; PE(O-18:1(Δ9)_16:1(Δ7)) 593.42,451.38, /593.42,451.38, ; PE(O-14:1_20:1(Δ13)) 621.45,479.41, ; PE(O-14:1_20:1(Δ11)) 593.42,451.38, ; ; PE(O-16:1(Δ9)_18:1(Δ11)) 621.45,479.41, /621.45,479.41, ; PE(O-16:1(Δ9)_18:1(Δ9)) 621.45,47…	PE(O-16:1(Δ9)_18:1(Δ11)) 36.9%;PE(O-16:1(Δ9)_18:1(Δ9)) 63.1%;PE(O-16:1(Δ7)_18:1(Δ11)) 36.9%;PE(O-16:1(Δ7)_18:1(Δ9)) 63.1%;
1.33652	906.605	[M+Trifap+H]+	PE(O-36:1)	PE(O-18:0_18:1);PE(O-16:0_20:1)	PE(O-18:0_18:1(Δ11)) 651.48,509.44, ; PE(O-18:0_18:1(Δ9)) 623.45,481.41, ; PE(O-18:0_18:1(Δ8)) 609.43,467.4, ; PE(O-16:0_20:1(Δ13)) 651.48,509.44, ;; PE(O-16:0_20:1(Δ11)) 623.45,481.41, ; PE(O-16:0_20:1(Δ10)) 609.43,467.4, ;
1.70621	904.588	[M+Trifap+H]+	PE(O-36:2)	PE(O-16:1_20:1);PE(O-20:1_16:1);PE(O-18:2_18:0);PE(O-16:0_20:2);PE(O-18:1_18:1);PE(O-18:0_18:2);PE(O-20:2_16:0)	PE(O-16:1(Δ9)_20:1(Δ13)) 649.46,507.43, /649.46,507.43, ; PE(O-16:1(Δ9)_20:1(Δ11)) 649.46,507.43, /621.43,479.39, ; PE(O-16:1(Δ9)_20:1(Δ10)) 649.46,507.43, /607.42,465.38, ; PE(O-16:1(Δ7)_20:1(Δ13)) 621.43,479.39, /649.46,507.43, ; PE(O-16:1(Δ7)_20:1(Δ11)) 621.43,479.39, /621.43,479.39, ; PE(O-16:1(Δ7)_20:1(Δ10)) 621.43,479.39, /607.42,465.38, ; PE(O-16:1(Δ6)_20:1(Δ13)) 607.42,465.38, /649.46,507…	PE(O-18:1(Δ11)_18:1(Δ11)) 16.7%;PE(O-18:1(Δ9)_18:1(Δ9)) 36.82%;PE(O-18:1(Δ8)_18:1(Δ8)) 46.48%;
1.743	902.594	[M+Trifap+H]+	PE(O-36:3)	PE(O-16:0_20:3);PE(O-18:1_18:2);PE(O-16:1_20:2);PE(O-18:2_18:1)	PE(O-18:1(Δ11)_18:2(Δ6,9)) 647.47,505.43, /619.44,477.4, 579.41,437.37, ; PE(O-18:1(Δ9)_18:2(Δ6,9)) 619.44,477.4, /619.44,477.4, 579.41,437.37, ; PE(O-16:0_20:3(Δ5,8,11)) 619.44,477.4, 579.41,437.37, 539.38,397.34, ; PE(O-16:1(Δ9)_20:2(Δ8,11)) 647.47,505.43, /619.44,477.4, 579.41,437.37, ; PE(O-16:1(Δ7)_20:2(Δ8,11)) 619.44,477.4, /619.44,477.4, 579.41,437.37, ; PE(O-18:2(Δ6,9)_18:1(Δ11)) 619.44,4…	PE(O-18:2_18:1(Δ11)) 46.2%;PE(O-18:2 _18:1(Δ9)) 53.8%;
1.62512	900.562	[M+Trifap+H]+	PE(O-36:4)	PE(O-18:2_18:2);PE(O-18:1_18:3);PE(O-16:0_20:4);PE(O-18:3_18:1);PE(O-16:1_20:3)	PE(O-18:3(Δ6,9,12)_18:1(Δ13)) 659.45,517.42, 619.42,477.38, 579.39,437.35, /673.47,531.43, ; PE(O-18:3(Δ6,9,12)_18:1(Δ11)) 659.45,517.42, 619.42,477.38, 579.39,437.35, /645.44,503.4, ; PE(O-18:3(Δ6,9,12)_18:1(Δ9)) 659.45,517.42, 619.42,477.38, 579.39,437.35, /617.41,475.37, ; PE(O-18:2(Δ6,9)_18:2(Δ6,9)) 617.41,475.37, 577.38,435.34, ; PE(O-18:2(Δ9,12)_18:2(Δ9,12)) 659.45,517.42, 619.42,477.38, ; …
1.68921	898.549	[M+Trifap+H]+	PE(O-36:5)	PE(O-18:2_18:3);PE(O-14:1_22:4);PE(O-16:0_20:5);PE(O-16:2_20:3);PE(O-16:1_20:4)	PE(O-16:2_20:3(Δ8,11,14)) 657.44,515.4, 617.41,475.37, 577.38,435.34, ; PE(O-18:2(Δ9,12)_18:3(Δ6,9,12)) 657.44,515.4, 617.41,475.37, /657.44,515.4, 617.41,475.37, 577.38,435.34, ; PE(O-16:1_20:4(Δ5,8,11,14)) 657.44,515.4, 617.41,475.37, 577.38,435.34, 537.35,395.31, ; PE(O-14:1_22:4(Δ7,10,13,16)) 657.44,515.4, 617.41,475.37, 577.38,435.34, 537.35,395.31, ;
1.4611	932.618	[M+Trifap+H]+	PE(O-38:2)	PE(O-18:1_20:1);PE(O-16:1_22:1);PE(O-18:0_20:2);PE(O-18:2_20:0);PE(O-20:1_18:1);PE(O-16:0_22:2)	PE(O-20:1(Δ13)_18:1(Δ11)) 677.49,535.46, /677.49,535.46, ; PE(O-20:1(Δ13)_18:1(Δ9)) 677.49,535.46, /649.46,507.42, ; PE(O-20:1(Δ13)_18:1(Δ8)) 677.49,535.46, /635.45,493.41, ; PE(O-20:1(Δ11)_18:1(Δ11)) 649.46,507.42, /677.49,535.46, ; PE(O-20:1(Δ11)_18:1(Δ9)) 649.46,507.42, /649.46,507.42, ; PE(O-20:1(Δ11)_18:1(Δ8)) 649.46,507.42, /635.45,493.41, ; PE(O-20:1(Δ10)_18:1(Δ11)) 635.45,493.41, /677.49,…
1.63222	930.605	[M+Trifap+H]+	PE(O-38:3)	PE(O-18:0_20:3);PE(O-20:2_18:1);PE(O-18:2_20:1);PE(O-16:1_22:2);PE(O-18:1_20:2);PE(O-16:0_22:3)	PE(O-18:2(Δ6,9)_20:1(Δ13)) 647.45,505.41, 607.42,465.38, /675.48,533.44,; PE(O-18:2(Δ6,9)_20:1(Δ11)) 647.45,505.41, 607.42,465.38, /647.45,505.41, ; PE(O-18:1(Δ11)_20:2(Δ8,11)) 675.48,533.44, /647.45,505.41, 607.42,465.38, ; PE(O-18:1(Δ9)_20:2(Δ8,11)) 647.45,505.41, /647.45,505.41, 607.42,465.38, ; PE(O-20:2(Δ8,11)_18:1(Δ11)) 647.45,505.41, 607.42,465.38, /675.48,533.44, ; PE(O-20:2(Δ8,11)_18:1(Δ…
1.69827	928.593	[M+Trifap+H]+	PE(O-38:4)	PE(O-18:0_20:4);PE(O-18:1_20:3);PE(O-16:0_22:4);PE(O-16:1_22:3);PE(O-18:2_20:2)	PE(O-18:1(Δ11)_20:3(Δ8,11,14)) 673.47,531.43, /687.49,545.45, 647.45,505.42, 607.42,465.38, ; PE(O-18:1(Δ11)_20:3(Δ5,8,11)) 673.47,531.43, /645.44,503.4, 605.41,463.37, 565.38,423.34, ; PE(O-18:1(Δ9)_20:3(Δ8,11,14)) 645.44,503.4, /687.49,545.45, 647.45,505.42, 607.42,465.38, ; PE(O-18:1(Δ9)_20:3(Δ5,8,11)) 645.44,503.4, /645.44,503.4, 605.41,463.37, 565.38,423.34, ; PE(O-18:1(Δ8)_20:3(Δ8,11,14)) 6…
1.69501	926.581	[M+Trifap+H]+	PE(O-38:5)	PE(O-18:0_20:5);PE(O-16:2_22:3);PE(O-16:0_22:5);PE(O-18:1_20:4);PE(O-18:2_20:3);PE(O-16:1_22:4)	PE(O-16:2_22:3(Δ10,13,16)) 685.47,543.43, 645.44,503.4, 605.41,463.37, ; PE(O-18:0_20:5(Δ5,8,11,14,17)) 727.52,585.48, 687.49,545.45, 647.46,505.42, 607.43,465.39, 567.39,425.36, ; PE(O-16:1(Δ11)_22:4(Δ7,10,13,16)) 699.49,557.45, /685.47,543.43, 645.44,503.4, 605.41,463.37, 565.38,423.34, ; PE(O-16:1(Δ11)_22:4(Δ10,13,16,19)) 699.49,557.45, /727.52,585.48, 687.49,545.45, 647.46,505.42, 607.43,465.…
1.6076	924.565	[M+Trifap+H]+	PE(O-38:6)	PE(O-20:6_18:0);PE(O-18:3_20:3);PE(O-16:0_22:6);PE(O-16:1_22:5);PE(O-16:2_22:4);PE(O-18:2_20:4);PE(O-18:1_20:5)	PE(O-18:2(Δ9,12)_20:4(Δ5,8,11,14)) 683.46,541.42, 643.43,501.39, /683.46,541.42, 643.43,501.39, 603.39,461.36, 563.36,421.32, ; PE(O-18:2(Δ9,12)_20:4(Δ8,11,14,17)) 683.46,541.42, 643.43,501.39, /725.5,583.47, 685.47,543.43, 645.44,503.4, 605.41,463.37, ; PE(O-16:2_22:4(Δ7,10,13,16)) 683.46,541.42, 643.43,501.39, 603.39,461.36, 563.36,421.32, ; PE(O-16:2_22:4(Δ10,13,16,19)) 725.5,583.47, 685.47,54…
1.50767	922.551	[M+Trifap+H]+	PE(O-38:7)	PE(O-18:3_20:4);PE(O-18:2_20:5);PE(O-20:7_18:0);PE(O-16:1_22:6)	PE(O-16:1(Δ7)_22:6(Δ4,7,10,13,16,19)) 639.4,497.36, /723.49,581.45, 683.46,541.42, 643.43,501.39, 603.4,461.36, 563.36,421.33, 523.33,381.29, ; PE(O-18:3(Δ9,12,15)_20:4(Δ8,11,14,17)) 723.49,581.45, 683.46,541.42, 643.43,501.39, /723.49,581.45, 683.46,541.42, 643.43,501.39, 603.4,461.36, ; PE(O-18:2_20:5(Δ5,8,11,14,17)) 723.49,581.45, 683.46,541.42, 643.43,501.39, 603.4,461.36, 563.36,421.33, ;
1.6628	954.612	[M+Trifap+H]+	PE(O-40:5)	PE(O-20:1_20:4);PE(O-16:1_24:4);PE(O-18:2_22:3);PE(O-18:1_22:4);PE(O-18:0_22:5)	PE(O-18:2(Δ9,12)_22:3(Δ10,13,16)) 713.5,571.47, 673.47,531.43, /713.5,571.47, 673.47,531.43, 633.44,491.4, ;
1.5789	952.591	[M+Trifap+H]+	PE(O-40:6)	PE(O-16:1_24:5);PE(O-18:1_22:5);PE(O-18:0_22:6);PE(O-18:2_22:4)	PE(O-18:2_22:4(Δ10,13,16,19)) 753.53,611.49, 713.5,571.46, 673.47,531.43, 633.44,491.4, ;
1.64301	950.588	[M+Trifap+H]+	PE(O-40:7)	PE(O-18:2_22:5);PE(O-22:6_18:1);PE(O-22:7_18:0);PE(O-24:7_16:0);PE(O-18:1_22:6);PE(O-16:1_24:6)	PE(O-22:6_18:1(Δ8)) 653.42,511.38, ; PE(O-22:6_18:1(Δ9)) 667.44,525.4, ; PE(O-18:2_22:5(Δ7,10,13,16,19)) 751.53,609.49, 711.5,569.46, 671.46,529.43, 631.43,489.39, 591.4,449.36, ;
1.13884	926.58	[M+Me+Trifap+NH4]+	PG(32:1)	PG(14:0_18:1);PG(16:0_16:1)	PG(14:0_18:1(Δ11)) 609.42,467.38, ; PG(14:0_18:1(Δ9)) 581.39,439.35, ; PG(16:0_16:1(Δ9)) 609.42,467.38, ; PG(16:0_16:1(Δ7)) 581.39,439.35, ;	PG(14:0_18:1(Δ11)) 74.0%;PG(14:0_18:1(Δ9)) 26.0%;
1.04743	954.606	[M+Me+Trifap+NH4]+	PG(34:1)	PG(16:0_18:1);PG(14:0_20:1);PG(16:1_18:0)	PG(14:0_20:1(Δ13)) 637.45,495.41, ; PG(14:0_20:1(Δ11)) 609.41,467.38, ; PG(14:0_20:1(Δ10)) 595.4,453.36, ; PG(16:1(Δ9)_18:0) 637.45,495.41, ; PG(16:1(Δ7)_18:0) 609.41,467.38, ; PG(16:1(Δ6)_18:0) 595.4,453.36, ; PG(16:0_18:1(Δ11)) 637.45,495.41, ; PG(16:0_18:1(Δ9)) 609.41,467.38, ; PG(16:0_18:1(Δ8)) 595.4,453.36, ;	PG(16:0_18:1(Δ11)) 79.41%;PG(16:0_18:1(Δ9)) 15.27%;PG(16:0_18:1(Δ8)) 5.32%;
0.98021	952.572	[M+Me+Trifap+NH4]+	PG(34:2)	PG(16:2_18:0);PG(16:0_18:2);PG(14:0_20:2);PG(16:1_18:1)	PG(16:1(Δ9)_18:1(Δ11)) 635.41,493.37, /635.41,493.37, ;	PG(16:1(Δ9)_18:1(Δ11)) 100.0%;
1.07149	968.618	[M+Me+Trifap+NH4]+	PG(35:1)	PG(17:0_18:1);PG(16:0_19:1);PG(17:1_18:0)	PG(16:0_19:1(Δ10)) 623.43,481.39, ; PG(17:1(Δ8)_18:0) 623.43,481.39, ; PG(17:0_18:1(Δ9)) 623.43,481.39, ;	PG(17:0_18:1(Δ9)) 100.0%;
0.98294	982.628	[M+Me+Trifap+NH4]+	PG(36:1)	PG(18:0_18:1);PG(16:0_20:1)	PG(16:0_20:1(Δ13)) 665.47,523.43, ; PG(16:0_20:1(Δ11)) 637.44,495.4, ; PG(18:0_18:1(Δ11)) 665.47,523.43, ; PG(18:0_18:1(Δ9)) 637.44,495.4, ;	PG(18:0_18:1(Δ11)) 70.3%;PG(18:0_18:1(Δ9)) 29.3%;
1.09371	980.604	[M+Me+Trifap+NH4]+	PG(36:2)	PG(16:0_20:2);PG(18:1_18:1);PG(16:1_20:1);PG(18:0_18:2)	PG(16:1(Δ9)_20:1(Δ13)) 663.44,521.41, /663.44,521.41, ; PG(16:1(Δ9)_20:1(Δ11)) 663.44,521.41, /635.41,493.37, ; ; PG(16:1(Δ7)_20:1(Δ13)) 635.41,493.37, /663.44,521.41, ; PG(16:1(Δ7)_20:1(Δ11)) 635.41,493.37, /635.41,493.37, ; 607.38,465.34, ; PG(18:1(Δ11)_18:1(Δ11)) 663.44,521.41, ; PG(18:1(Δ9)_18:1(Δ9)) 635.41,493.37, ;	PG(18:1(Δ11)_18:1(Δ11)) 51.68%;PG(18:1(Δ9)_18:1(Δ9)) 48.32%;
3.73851	1014.6	[M+Me+Trifap+NH4]+	PI(32:1)	PI(16:0_16:1)	PI(16:0_16:1(Δ9)) 609.42,467.38, ; PI(16:0_16:1(Δ6)) 567.37,425.33, ;
4.78009	1042.61	[M+Me+Trifap+NH4]+	PI(34:1)	PI(16:0_18:1);PI(16:1_18:0)	PI(16:1(Δ11)_18:0) 665.47,523.43, ; PI(16:1(Δ9)_18:0) 637.44,495.4, ; PI(16:1(Δ7)_18:0) 609.41,467.37, ; PI(16:1(Δ6)_18:0) 595.39,453.35, ; PI(16:0_18:1(Δ13)) 665.47,523.43, ; PI(16:0_18:1(Δ11)) 637.44,495.4, ; PI(16:0_18:1(Δ9)) 609.41,467.37, ; PI(16:0_18:1(Δ8)) 595.39,453.35, ; PI(16:0_18:1(Δ5)) 553.34,411.31, ;	PI(16:0_18:1(Δ13)) 1.34%;PI(16:0_18:1(Δ11)) 32.43%;PI(16:0_18:1(Δ9)) 52.03%;PI(16:0_18:1(Δ8)) 10.7%;PI(16:0_18:1(Δ5)) 3.51%;
3.73383	1040.62	[M+Me+Trifap+NH4]+	PI(34:2)	PI(16:0_18:2);PI(16:1_18:1)	PI(16:0_18:2(Δ5,8)) 593.39,451.35, 553.36,411.32, ; PI(16:0_18:2(Δ8,11)) 635.44,493.4, 595.41,453.37, ; PI(16:1(Δ9)_18:1(Δ11)) 635.44,493.4, /635.44,493.4, ; PI(16:1(Δ9)_18:1(Δ9)) 635.44,493.4, /607.41,465.37, ; PI(16:1(Δ9)_18:1(Δ8)) 635.44,493.4, /593.39,451.35, ; PI(16:1(Δ7)_18:1(Δ11)) 607.41,465.37, /635.44,493.4, ; PI(16:1(Δ7)_18:1(Δ9)) 607.41,465.37, /607.41,465.37, ; PI(16:1(Δ7)_18:1(Δ8)) 6…	PI(16:1(Δ9)_18:1(Δ11)) 45.93%;PI(16:1(Δ7)_18:1(Δ9)) 40.36%;PI(16:1(Δ6)_18:1(Δ8)) 23.70%;
3.4551	1056.65	[M+Me+Trifap+NH4]+	PI(35:1)	PI(17:0_18:1)	PI(17:0_18:1(Δ9)) 623.45,481.41, ; PI(17:0_18:1(Δ8)) 609.43,467.39, ;	PI(17:0_18:1(Δ9)) 19.04%;PI(17:0_18:1(Δ8)) 80.96%;
3.80983	1070.65	[M+Me+Trifap+NH4]+	PI(36:1)	PI(16:0_20:1);PI(17:1_19:0);PI(18:0_18:1);PI(16:1_20:0)	PI(17:1(Δ10)_19:0) 665.48,523.44, ; PI(17:1(Δ8)_19:0) 637.45,495.41, ; PI(17:1(Δ7)_19:0) 623.43,481.39, ; PI(17:1(Δ6)_19:0) 609.42,467.38, ; PI(18:0_18:1(Δ13)) 693.51,551.47, ; PI(18:0_18:1(Δ11)) 665.48,523.44, ; PI(18:0_18:1(Δ9)) 637.45,495.41, ; PI(18:0_18:1(Δ8)) 623.43,481.39, ; PI(18:0_18:1(Δ6)) 595.4,453.36, ; PI(18:0_18:1(Δ5)) 581.38,439.35, ; PI(16:0_20:1(Δ13)) 665.48,523.44, ; PI(16:0_20:…	PI(18:0_18:1(Δ13)) 1.03%;PI(18:0_18:1(Δ11)) 18.78%;PI(18:0_18:1(Δ9)) 60.73%;PI(18:0_18:1(Δ8)) 9.25%;PI(18:0_18:1(Δ6)) 1.63%;PI(18:0_18:1(Δ5)) 8.6%;
3.7426	1068.64	[M+Me+Trifap+NH4]+	PI(36:2)	PI(18:0_18:2);PI(18:1_18:1);PI(16:1_20:1);PI(16:0_20:2)	PI(18:0_18:2(Δ5,8)) 621.41,479.38, 581.38,439.34, ; PI(18:0_18:2(Δ6,9)) 635.43,493.39, 595.4,453.36, ; PI(18:0_18:2(Δ8,11)) 663.46,521.42, 623.43,481.39, ; PI(18:0_18:2(Δ9,12)) 677.48,535.44, 637.44,495.41, ; PI(18:1(Δ13)_18:1(Δ13)) 691.49,549.45, ; PI(18:1(Δ11)_18:1(Δ11)) 663.46,521.42, ; PI(18:1(Δ9)_18:1(Δ9)) 635.43,493.39, ; PI(18:1(Δ8)_18:1(Δ8)) 621.41,479.38, ; PI(18:1(Δ6)_18:1(Δ6)) 593.38,4…	PI(18:1(Δ13)_18:1(Δ13)) 1.2%;PI(18:1(Δ11)_18:1(Δ11)) 21.6%;PI(18:1(Δ9)_18:1(Δ9)) 56.84%;PI(18:1(Δ8)_18:1(Δ8)) 17.38%;PI(18:1(Δ6)_18:1(Δ6)) 1.41%;PI(18:1(Δ5)_18:1(Δ5)) 1.66%;
3.51725	1066.63	[M+Me+Trifap+NH4]+	PI(36:3)	PI(18:1_18:2);PI(16:0_20:3);PI(18:0_18:3)	PI(18:1(Δ11)_18:2(Δ5,8)) 661.46,519.42, /619.41,477.37, 579.38,437.34, ; PI(18:1(Δ11)_18:2(Δ6,9)) 661.46,519.42, /633.43,491.39, 593.4,451.36, ; PI(18:1(Δ11)_18:2(Δ8,11)) 661.46,519.42, /661.46,519.42, 621.43,479.39, ; PI(18:1(Δ11)_18:2(Δ9,12)) 661.46,519.42, /675.47,533.44, 635.44,493.4, ; PI(18:1(Δ9)_18:2(Δ5,8)) 633.43,491.39, /619.41,477.37, 579.38,437.34, ; PI(18:1(Δ9)_18:2(Δ6,9)) 633.43,491.…	PI(18:1(Δ11)_18:2) 31.04%;PI(18:1(Δ9)_18:2) 50.65%;PI(18:1(Δ8)_18:2) 18.31%;
4.07241	1064.6	[M+Me+Trifap+NH4]+	PI(36:4)	PI(16:0_20:4);PI(18:2_18:2);PI(18:1_18:3)	PI(18:1(Δ11)_18:3(Δ6,9,12)) 659.42,517.38, /673.44,531.4, 633.4,491.37, 593.37,451.33, ; PI(18:1(Δ9)_18:3(Δ6,9,12)) 631.39,489.35, /673.44,531.4, 633.4,491.37, 593.37,451.33, ; PI(18:2(Δ8,11)_18:2(Δ8,11)) 659.42,517.38, 619.39,477.35, ; PI(18:2(Δ9,12)_18:2(Δ9,12)) 673.44,531.4, 633.4,491.37, ; PI(16:0_20:4(Δ5,8,11,14)) 673.44,531.4, 633.4,491.37, 593.37,451.33, 553.34,411.3, ;
3.32853	1082.66	[M+Me+Trifap+NH4]+	PI(37:2)	PI(18:0_19:2);PI(18:1_19:1);PI(17:0_20:2)	PI(18:0_19:2(Δ5,8)) 621.42,479.38, 581.38,439.35, ; PI(18:0_19:2(Δ7,10)) 649.45,507.41, 609.42,467.38, ; PI(18:0_19:2(Δ8,11)) 663.46,521.42, 623.43,481.39, ; PI(18:0_19:2(Δ9,12)) 677.48,535.44, 637.45,495.41, ; PI(18:1(Δ13)_19:1(Δ12)) 705.51,563.47, /677.48,535.44, ; PI(18:1(Δ13)_19:1(Δ11)) 705.51,563.47, /663.46,521.42, ; PI(18:1(Δ13)_19:1(Δ10)) 705.51,563.47, /649.45,507.41, ; PI(18:1(Δ13)_19:1…
4.74753	1080.66	[M+Me+Trifap+NH4]+	PI(37:3)	PI(18:1_19:2);PI(18:0_19:3);PI(17:0_20:3)	PI(18:1(Δ11)_19:2(Δ5,8)) 675.48,533.44, /619.42,477.38, 579.39,437.35, ; ; PI(18:1(Δ11)_19:2(Δ7,10)) 675.48,533.44, /647.45,505.41, 607.42,465.38, ; PI(18:1(Δ11)_19:2(Δ8,11)) 675.48,533.44, /661.46,519.43, 621.43,479.39, ; PI(18:1(Δ11)_19:2(Δ9,12)) 675.48,533.44, /675.48,533.44, 635.45,493.41, ; PI(18:1(Δ9)_19:2(Δ5,8)) 647.45,505.41, /619.42,477.38, 579.39,437.35,; PI(18:1(Δ9)_19:2(Δ7,10)) 647.45…
3.50471	1098.67	[M+Me+Trifap+NH4]+	PI(38:1)	PI(18:1_20:0);PI(18:0_20:1)	PI(18:0_20:1(Δ11)) 665.47,523.43, ; PI(18:0_20:1(Δ8)) 623.42,481.38, ; PI(18:1(Δ9)_20:0) 665.47,523.43, ; PI(18:1(Δ6)_20:0) 623.42,481.38, ;
3.66733	1096.66	[M+Me+Trifap+NH4]+	PI(38:2)	PI(18:0_20:2);PI(18:1_20:1);PI(16:0_22:2)	PI(18:1(Δ11)_20:1(Δ13)) 691.48,549.44, /691.48,549.44, ; PI(18:1(Δ11)_20:1(Δ11)) 691.48,549.44, /663.45,521.41, ; PI(18:1(Δ11)_20:1(Δ10)) 691.48,549.44, /649.43,507.39, PI(18:1(Δ11)_20:1(Δ8)) 691.48,549.44, /621.4,479.36, ; PI(18:1(Δ11)_20:1(Δ7)) 691.48,549.44, /607.39,465.35, ; PI(18:1(Δ9)_20:1(Δ13)) 663.45,521.41, /691.48,549.44, ; PI(18:1(Δ9)_20:1(Δ11)) 663.45,521.41, /663.45,521.41, ; PI(18:1…	PI(18:1(Δ11)_20:1(Δ13)) 21.23%;PI(18:1(Δ9)_20:1(Δ11)) 50.22%;PI(18:1(Δ8)_20:1(Δ10)) 9.66%;PI(18:1(Δ6)_20:1(Δ8)) 16.09%; PI(18:1(Δ5)_20:1(Δ7)) 2.9%;
3.65126	1094.65	[M+Me+Trifap+NH4]+	PI(38:3)	PI(18:1_20:2);PI(18:2_20:1);PI(18:0_20:3);PI(16:0_22:3)	; PI(18:2(Δ5,8)_20:1(Δ13)) 647.43,505.39, 607.4,465.36, /689.48,547.44, , ; PI(18:2(Δ5,8)_20:1(Δ11)) 647.43,505.39, 607.4,465.36, /661.45,519.41, ; PI(18:2(Δ5,8)_20:1(Δ10)) 647.43,505.39, 607.4,465.36, /647.43,505.39, , ; PI(18:2(Δ5,8)_20:1(Δ8)) 647.43,505.39, 607.4,465.36, /619.4,477.36, ; PI(18:2(Δ5,8)_20:1(Δ7)) 647.43,505.39, 607.4,465.36, /605.38,463.35, ; PI(18:2(Δ6,9)_20:1(Δ13)) 661.45,519.…	PI(18:1(Δ13)_20:2) 0.3%;PI(18:1(Δ11)_20:2) 12.8%;PI(18:1(Δ9)_20:2) 79.8%;PI(18:1(Δ8)_20:2) 4.8%;PI(18:1(Δ6)_20:2) 1.6%;PI(18:1(Δ5)_20:2) 0.6%
3.73703	1092.64	[M+Me+Trifap+NH4]+	PI(38:4)	PI(18:1_20:3);PI(18:0_20:4);PI(18:2_20:2);PI(16:0_22:4)	PI(16:0_22:4(Δ7,10,13,16)) 701.48,559.44, 661.45,519.41, 621.41,479.38, 581.38,439.34, ; PI(16:0_22:4(Δ10,13,16,19)) 743.52,601.49, 703.49,561.45, 663.46,521.42, 623.43,481.39, ; PI(18:1(Δ13)_20:3(Δ8,11,14)) 715.49,573.45, /701.48,559.44, 661.45,519.41, 621.41,479.38, ; PI(18:1(Δ13)_20:3(Δ7,10,13)) 715.49,573.45, /687.46,545.42, 647.43,505.39, 607.4,465.36, ; PI(18:1(Δ13)_20:3(Δ5,8,11)) 715.49,57…	PI(18:1(Δ13)_20:3) 1.23%;PI(18:1(Δ11)_20:3)) 14.14%;PI(18:1(Δ9)_20:3) 71.28%;PI(18:1(Δ8)_20:3) 10.74%;PI(18:1(Δ6)_20:3) 1.17%;PI(18:1(Δ5)_20:3) 1.43%;
4.26047	1090.61	[M+Me+Trifap+NH4]+	PI(38:5)	PI(18:1_20:4);PI(16:0_22:5);PI(18:0_20:5);PI(18:2_20:3)	PI(18:0_20:5(Δ5,8,11,14,17)) 741.49,599.45, 701.46,559.42, 661.43,519.39, 621.4,479.36, 581.37,439.33, ; PI(18:2(Δ9,12)_20:3(Δ8,11,14)) 699.45,557.41, 659.41,517.38, /699.45,557.41, 659.41,517.38, 619.38,477.35, ; PI(18:1(Δ11)_20:4(Δ5,8,11,14)) 685.43,543.39, /699.45,557.41, 659.41,517.38, 619.38,477.35, 579.35,437.31, ; PI(18:1(Δ11)_20:4(Δ8,11,14,17)) 685.43,543.39, /741.49,599.45, 701.46,559.42…	PI(18:1(Δ11)_20:4) 22.01%;PI(18:1(Δ9)_20:4) 55.14%;PI(18:1(Δ8)_20:4) 22.86%
3.80514	1124.7	[M+Me+Trifap+NH4]+	PI(40:2)	PI(18:1_22:1);PI(18:0_22:2)	PI(18:1(Δ9)_22:1(Δ13)) 691.49,549.45, /691.49,549.45, ;	PI(18:1(Δ9)_22:1(Δ13)) 100.0%;
3.7182	1122.68	[M+Me+Trifap+NH4]+	PI(40:3)	PI(18:0_22:3);PI(18:1_22:2);PI(20:1_20:2)	PI(18:0_22:3(Δ7,10,13)) 689.47,547.43, 649.44,507.4, 609.41,467.37, ; PI(18:1(Δ11)_22:2(Δ8,11)) 717.5,575.46, /661.44,519.4, 621.41,479.37, ; PI(18:1(Δ9)_22:2(Δ8,11)) 689.47,547.43, /661.44,519.4, 621.41,479.37, ; ; PI(18:1(Δ8)_22:2(Δ8,11)) 675.45,533.41, /661.44,519.4, 621.41,479.37, ; 649.44,507.4, ; PI(20:1(Δ13)_20:2(Δ8,11)) 717.5,575.46, /689.47,547.43, 649.44,507.4, ; PI(20:1(Δ13)_20:2(Δ11,1…	PI(18:1(Δ11)_22:2) 9.0%;PI(18:1(Δ9)_22:2) 83.9%;PI(18:1(Δ8)_22:2) 7.0%;
3.94955	1120.68	[M+Me+Trifap+NH4]+	PI(40:4)	PI(20:1_20:3);PI(18:1_22:3);PI(18:0_22:4);PI(20:2_20:2)	PI(20:1(Δ13)_20:3(Δ8,11,14)) 715.5,573.46, /729.51,587.48, 689.48,547.45, 649.45,507.41, ; PI(20:1(Δ13)_20:3(Δ5,8,11)) 715.5,573.46, /687.47,545.43, 647.44,505.4, 607.41,465.37, ; 607.41,465.37, ; PI(20:1(Δ11)_20:3(Δ8,11,14)) 687.47,545.43, /729.51,587.48, 689.48,547.45, 649.45,507.41, ; PI(20:1(Δ11)_20:3(Δ5,8,11)) 687.47,545.43, /687.47,545.43, 647.44,505.4, 607.41,465.37, ; PI(20:1(Δ10)_20:3(Δ8…	PI(18:1(Δ11)_22:3) 15.85%;PI(18:1(Δ9)_22:3) 70.88%;PI(18:1(Δ8)_22:3) 13.28%;
3.84508	1118.66	[M+Me+Trifap+NH4]+	PI(40:5)	PI(18:0_22:5);PI(20:1_20:4);PI(20:2_20:3);PI(18:1_22:4)	PI(18:1(Δ11)_22:4(Δ7,10,13,16)) 713.48,571.44, /727.49,585.46, 687.46,545.43, 647.43,505.39, 607.4,465.36, ; PI(18:1(Δ11)_22:4(Δ10,13,16,19)) 713.48,571.44, /769.54,627.5, 729.51,587.47, 689.48,547.44, 649.45,507.41, ; PI(18:1(Δ9)_22:4(Δ7,10,13,16)) 685.45,543.41, /727.49,585.46, 687.46,545.43, 647.43,505.39, 607.4,465.36, ; PI(18:1(Δ9)_22:4(Δ10,13,16,19)) 685.45,543.41, /769.54,627.5, 729.51,587…	PI(18:1(Δ11)_22:4) 20.41%;PI(18:1(Δ9)_22:4) 63.67%;PI(18:1(Δ8)_22:4) 15.91%;
3.82699	1116.64	[M+Me+Trifap+NH4]+	PI(40:6)	PI(18:0_22:6);PI(18:1_22:5)	PI(18:1(Δ9)_22:5(Δ7,10,13,16,19)) 683.43,541.39, /767.52,625.48, 727.49,585.45, 687.46,545.42, 647.43,505.39, 607.4,465.36, ; PI(18:0_22:6(Δ4,7,10,13,16,19)) 767.52,625.48, 727.49,585.45, 687.46,545.42, 647.43,505.39, 607.4,465.36, 567.37,425.33, ;	PI(18:1(Δ9)_22:5) 100.0%;
1.44633	922.547	[M+Trifap+H]+	PS(33:1)	PS(15:1_18:0)	PS(15:1(Δ7)_18:0) 609.42,467.38, ; PS(15:1(Δ6)_18:0) 595.4,453.36, ;
1.19554	936.572	[M+Trifap+H]+	PS(34:1)	PS(16:1_18:0);PS(16:0_18:1)	PS(16:0_18:1(Δ11)) 637.46,495.42, ; PS(16:0_18:1(Δ9)) 609.43,467.39, ; PS(16:0_18:1(Δ8)) 595.41,453.37, ; PS(16:1(Δ9)_18:0) 637.46,495.42, ; PS(16:1(Δ7)_18:0) 609.43,467.39, ; PS(16:1(Δ6)_18:0) 595.41,453.37, ;	PS(16:0_18:1(Δ11)) 44.04%;PS(16:0_18:1(Δ9)) 36.24%;PS(16:0_18:1(Δ8)) 19.71%;
1.57371	950.578	[M+Trifap+H]+	PS(35:1)	PS(17:0_18:1);PS(17:1_18:0)	PS(17:0_18:1(Δ9)) 623.43,481.39, ; PS(17:0_18:1(Δ8)) 609.42,467.38, ; PS(17:1(Δ9)_18:0) 637.45,495.41, ; PS(17:1(Δ8)_18:0) 623.43,481.39, ; PS(17:1(Δ7)_18:0) 609.42,467.38, ;
1.75892	964.578	[M+Trifap+H]+	PS(36:1)	PS(18:0_18:1);PS(16:0_20:1);PS(16:1_20:0)	PS(16:0_20:1(Δ13)) 665.46,523.43, ; PS(16:0_20:1(Δ11)) 637.43,495.4, ; PS(16:0_20:1(Δ10)) 623.42,481.38, ; PS(18:0_18:1(Δ11)) 665.46,523.43, ; PS(18:0_18:1(Δ9)) 637.43,495.4, ; PS(18:0_18:1(Δ8)) 623.42,481.38, ; PS(16:1(Δ12)_20:0) 707.51,565.47, ; PS(16:1(Δ9)_20:0) 665.46,523.43, ; PS(16:1(Δ7)_20:0) 637.43,495.4, ; PS(16:1(Δ6)_20:0) 623.42,481.38, ;	PS(18:0_18:1(Δ11)) 21.37%;PS(18:0_18:1(Δ9)) 68.01%;PS(18:0_18:1(Δ8)) 10.61%;
1.79371	962.565	[M+Trifap+H]+	PS(36:2)	PS(16:1_20:1);PS(16:0_20:2);PS(18:1_18:1);PS(18:0_18:2)	PS(18:1(Δ11)_18:1(Δ11)) 663.45,521.41, ; PS(18:1(Δ9)_18:1(Δ9)) 635.42,493.38, ; PS(18:1(Δ8)_18:1(Δ8)) 621.4,479.37, ; PS(18:0_18:2(Δ8,11)) 663.46,521.42, 623.43,481.39, ; PS(18:0_18:2(Δ9,12)) 677.48,535.44, 637.44,495.41, ; PS(16:0_20:2(Δ10,13)) 663.46,521.42, 623.43,481.39, ; PS(16:0_20:2(Δ11,14)) 677.48,535.44, 637.44,495.41, ; PS(16:1(Δ12)_20:1(Δ13)) 705.5,563.46, /663.45,521.41, ; PS(16:1(Δ12…	PS(18:1(Δ11)_18:1(Δ11)) 23.9%;PS(18:1(Δ9)_18:1(Δ9)) 62.97%;PS(18:1(Δ8)_18:1(Δ8)) 13.13%;
1.79894	992.601	[M+Trifap+H]+	PS(38:1)	PS(18:0_20:1)	PS(18:0_20:1(Δ11)) 665.46,523.42, ;
1.65864	990.591	[M+Trifap+H]+	PS(38:2)	PS(18:1_20:1);PS(18:0_20:2)	PS(18:1(Δ11)_20:1(Δ13)) 691.48,549.44, /691.48,549.44, ; PS(18:1(Δ11)_20:1(Δ11)) 691.48,549.44, /663.45,521.41, ; PS(18:1(Δ11)_20:1(Δ10)) 691.48,549.44, /649.43,507.39, ; PS(18:1(Δ9)_20:1(Δ13)) 663.45,521.41, /691.48,549.44, ; PS(18:1(Δ9)_20:1(Δ11)) 663.45,521.41, /663.45,521.41, ; PS(18:1(Δ9)_20:1(Δ10)) 663.45,521.41, /649.43,507.39, ; PS(18:1(Δ8)_20:1(Δ13)) 649.43,507.39, /691.48,549.44, ; PS(1…
1.71217	988.579	[M+Trifap+H]+	PS(38:3)	PS(18:1_20:2);PS(18:0_20:3)	PS(18:1(Δ11)_20:2(Δ8,11)) 689.47,547.43, /661.43,519.4, 621.4,479.36, ; PS(18:1(Δ11)_20:2(Δ11,14)) 689.47,547.43, /703.48,561.44, 663.45,521.41, ; PS(18:1(Δ9)_20:2(Δ8,11)) 661.43,519.4, /661.43,519.4, 621.4,479.36, ; PS(18:1(Δ9)_20:2(Δ11,14)) 661.43,519.4, /703.48,561.44, 663.45,521.41, ; PS(18:0_20:3(Δ8,11,14)) 703.48,561.44, 663.45,521.41, 623.42,481.38, ; PS(18:0_20:3(Δ5,8,11)) 661.43,519.4, 6…	PS(18:1(Δ11)_20:2) 36.2%;PS(18:1(Δ9)_20:2(Δ11,14)) 63.8%;
1.70184	986.566	[M+Trifap+H]+	PS(38:4)	PS(18:1_20:3);PS(18:0_20:4);PS(16:0_22:4)	PS(18:1(Δ11)_20:3(Δ8,11,14)) 687.46,545.42, /701.47,559.43, 661.44,519.4, 621.41,479.37 ; PS(18:1(Δ8)_20:3(Δ8,11,14)) 645.41,503.37, /701.47,559.43, 661.44,519.4, 621.41,479.37, ; PS(16:0_22:4(Δ7,10,13,16)) 701.47,559.43, 661.44,519.4, 621.41,479.37, 581.37,439.34, ; PS(18:0_20:4(Δ5,8,11,14)) 701.47,559.43, 661.44,519.4, 621.41,479.37, 581.37,439.34, ;
1.49338	1016.62	[M+Trifap+H]+	PS(40:3)	PS(18:0_22:3)	PS(18:0_22:3(Δ7,10,13)) 689.48,547.44, 649.45,507.41, 609.42,467.38, ;
1.80897	1014.6	[M+Trifap+H]+	PS(40:4)	PS(18:0_22:4);PS(18:1_22:3)	PS(18:1(Δ9)_22:3(Δ10,13,16)) 687.45,545.41, /729.5,587.46, 689.47,547.43, 649.44,507.4, ;PS(18:1(Δ11)_22:3(Δ10,13,16)) 715.49,573.45, /729.51,587.47, 689.48,547.44, 649.45,507.41, ; PS(18:0_22:4(Δ7,10,13,16)) 729.5,587.46, 689.47,547.43, 649.44,507.4, 609.4,467.37, ; PS(18:0_22:4(Δ10,13,16,19)) 771.55,629.51, 731.51,589.48, 691.48,549.44, 651.45,509.41, ;
1.81861	1012.58	[M+Trifap+H]+	PS(40:5)	PS(18:1_22:4);PS(18:0_22:5);PS(20:1_20:4)	PS(18:0_22:5(Δ7,10,13,16,19)) 769.53,627.49, 729.5,587.46, 689.47,547.43, 649.43,507.4, 609.4,467.36, ; PS(18:1(Δ9)_22:4(Δ7,10,13,16)) 685.43,543.4, /727.48,585.44, 687.45,545.41, 647.42,505.38, 607.39,465.35, ; PS(18:1(Δ9)_22:4(Δ10,13,16,19)) 685.43,543.4, /769.53,627.49, 729.5,587.46, 689.47,547.43, 649.43,507.4, ; PS(18:1(Δ8)_22:4(Δ7,10,13,16)) 671.42,529.38, /727.48,585.44, 687.45,545.41, 647…
1.83057	1010.57	[M+Trifap+H]+	PS(40:6)	PS(18:0_22:6);PS(18:1_22:5)	PS(18:1(Δ9)_22:5(Δ7,10,13,16,19)) 683.43,541.39, /767.52,625.48, 727.49,585.45, 687.46,545.42, 647.43,505.39, 607.4,465.36,	PS(18:1(Δ9)_22:5) 100.0%;
4.00925	987.708	[M+Trifap+H]+	SM(d42:2)	SM(d18:2_24:0);SM(d18:1_24:1)	SM(d18:1_24:1(Δ15)) 845.57,703.53, ;
4.04741	985.701	[M+Trifap+H]+	SM(d42:3)	SM(d18:2_24:1);SM(d18:1_24:2)	SM(d18:2_24:1(Δ15)) 843.57,701.53, ;
