# Supplementary material for: Deep-profiling of phospholipidome via rapid orthogonal separations and isomer-resolved mass spectrometry
Source: Nat Commun. 2023 Jul 17;14:4263. doi: 10.1038/s41467-023-40046-x (PMC10352238; doi:10.1038/s41467-023-40046-x)
Supplement: Supplementary file 10 — Source Data [file 41467_2023_40046_MOESM10_ESM.xlsx]

## Sheet: Fig 1g
Fig 1g Comparison of the purity of PC 18:0/16:0 without and with TIMS separation
		Replicate 1	Replicate 2	Replicate 3	Average	Standard deviation
the purity of PC 18:0/16:0	Without TIMS separation	63.63	67.58	66.86	66.0233	2.10372
	With TIMS separation	81.26	82.73	82.2	82.0633	0.744468
	Standard compound	83.84	82.14	81.99	82.6567	1.02754

## Sheet: Fig 3i-3k
Fig 3i-3k The CCS vs. m/z plots of 228 phospholipids identiﬁed from bovine liver in negative ion mode
m/z	adduct	sum composition	1/K0	CCS
743.524	[M-H]-	PG(O-35:3)	1.351	275.588
745.504	[M-H]-	PG(34:2)	1.342	273.739
747.519	[M-H]-	PG(34:1)	1.353	275.969
769.502	[M-H]-	PG(36:4)	1.36	277.254
771.516	[M-H]-	PG(36:3)	1.37	279.279
773.533	[M-H]-	PG(36:2)	1.38	281.305
775.55	[M-H]-	PG(36:1)	1.39	283.331
795.516	[M-H]-	PG(38:5)	1.398	284.837
797.535	[M-H]-	PG(38:4)	1.405	286.251
799.549	[M-H]-	PG(38:3)	1.412	287.664
821.537	[M-H]-	PG(40:6)	1.423	289.774
823.548	[M-H]-	PG(40:5)	1.432	291.595
825.567	[M-H]-	PG(40:4)	1.44	293.212
809.518	[M-H]-	PI(32:0)	1.407	286.586
833.516	[M-H]-	PI(34:2)	1.418	288.687
835.535	[M-H]-	PI(34:1)	1.427	290.508
837.545	[M-H]-	PI(34:0)	1.436	292.329
847.535	[M-H]-	PI(35:2)	1.434	291.866
849.547	[M-H]-	PI(35:1)	1.44	293.076
857.516	[M-H]-	PI(36:4)	1.436	292.219
859.531	[M-H]-	PI(36:3)	1.442	293.429
861.551	[M-H]-	PI(36:2)	1.452	295.453
863.567	[M-H]-	PI(36:1)	1.462	297.477
865.574	[M-H]-	PI(36:0)	1.466	298.28
883.534	[M-H]-	PI(38:5)	1.464	297.778
885.551	[M-H]-	PI(38:4)	1.475	300.005
887.567	[M-H]-	PI(38:3)	1.487	302.435
889.58	[M-H]-	PI(38:2)	1.498	304.662
891.592	[M-H]-	PI(38:1)	1.507	306.482
909.554	[M-H]-	PI(40:6)	1.5	304.966
911.569	[M-H]-	PI(40:5)	1.505	305.973
913.581	[M-H]-	PI(40:4)	1.51	306.979
915.595	[M-H]-	PI(40:3)	1.515	307.986
760.511	[M-H]-	PS(34:1)	1.369	279.146
784.513	[M-H]-	PS(36:3)	1.383	281.848
786.531	[M-H]-	PS(36:2)	1.392	283.669
788.54	[M-H]-	PS(36:1)	1.4	285.287
790.554	[M-H]-	PS(36:0)	1.407	286.701
808.512	[M-H]-	PS(38:5)	1.404	285.981
810.53	[M-H]-	PS(38:4)	1.412	287.598
812.543	[M-H]-	PS(38:3)	1.416	288.401
814.55	[M-H]-	PS(38:2)	1.423	289.815
826.594	[M-H]-	PS(O-40:3)	1.434	291.985
832.513	[M-H]-	PS(40:7)	1.42	289.1
834.528	[M-H]-	PS(40:6)	1.43	291.125
836.544	[M-H]-	PS(40:5)	1.436	292.335
838.559	[M-H]-	PS(40:4)	1.442	293.545
840.568	[M-H]-	PS(40:3)	1.45	295.162
850.596	[M-H]-	PS(O-42:5)	1.452	295.513
852.606	[M-H]-	PS(O-42:4)	1.46	297.13
646.478	[M-H]-	PE(O-30:1)	1.256	256.906
660.49	[M-H]-	PE(O-31:1)	1.27	259.655
670.486	[M-H]-	PE(O-32:3)	1.271	259.781
672.503	[M-H]-	PE(O-32:2)	1.28	261.605
684.499	[M-H]-	PE(O-33:3)	1.286	262.739
686.516	[M-H]-	PE(O-33:2)	1.294	264.358
688.491	[M-H]-	PE(32:1)	1.28	261.483
694.48	[M-H]-	PE(O-34:5)	1.285	262.46
696.499	[M-H]-	PE(O-34:4)	1.293	264.08
698.513	[M-H]-	PE(O-34:3)	1.303	266.107
700.53	[M-H]-	PE(O-34:2)	1.312	267.93
702.511	[M-H]-	PE(33:1)	1.297	264.853
702.547	[M-H]-	PE(O-34:1)	1.316	268.732
712.498	[M-H]-	PE(34:3)	1.298	264.986
712.528	[M-H]-	PE(O-35:3)	1.318	269.068
714.507	[M-H]-	PE(34:2)	1.305	266.4
716.525	[M-H]-	PE(34:1)	1.316	268.632
718.534	[M-H]-	PE(34:0)	1.32	269.434
720.497	[M-H]-	PE(O-36:6)	1.315	268.4
722.515	[M-H]-	PE(O-36:5)	1.323	270.018
724.531	[M-H]-	PE(O-36:4)	1.329	271.229
726.547	[M-H]-	PE(O-36:3)	1.335	272.439
728.528	[M-H]-	PE(35:2)	1.322	269.773
728.562	[M-H]-	PE(O-36:2)	1.344	274.262
730.54	[M-H]-	PE(35:1)	1.33	271.392
738.51	[M-H]-	PE(36:4)	1.326	270.521
740.525	[M-H]-	PE(36:3)	1.333	271.936
742.541	[M-H]-	PE(36:2)	1.342	273.758
744.555	[M-H]-	PE(36:1)	1.353	275.989
746.511	[M-H]-	PE(O-38:7)	1.342	273.732
746.562	[M-H]-	PE(36:0)	1.36	277.403
748.528	[M-H]-	PE(O-38:6)	1.348	274.942
750.544	[M-H]-	PE(O-38:5)	1.356	276.561
752.523	[M-H]-	PE(37:4)	1.342	273.692
752.558	[M-H]-	PE(O-38:4)	1.364	278.179
754.536	[M-H]-	PE(37:3)	1.349	275.107
762.506	[M-H]-	PE(38:6)	1.345	274.24
764.524	[M-H]-	PE(38:5)	1.352	275.654
766.541	[M-H]-	PE(38:4)	1.364	278.088
768.55	[M-H]-	PE(38:3)	1.369	279.094
770.562	[M-H]-	PE(38:2)	1.375	280.305
774.547	[M-H]-	PE(O-40:7)	1.375	280.279
776.563	[M-H]-	PE(O-40:6)	1.381	281.49
778.543	[M-H]-	PE(39:5)	1.375	280.254
778.576	[M-H]-	PE(O-40:5)	1.386	282.496
780.557	[M-H]-	PE(39:4)	1.384	282.076
788.528	[M-H]-	PE(40:7)	1.38	281.212
790.547	[M-H]-	PE(40:6)	1.385	282.218
792.556	[M-H]-	PE(40:5)	1.39	283.225
794.571	[M-H]-	PE(40:4)	1.396	284.435
796.584	[M-H]-	PE(40:3)	1.401	285.441
438.262	[M-H]-	LPE(15:0)	0.996	205.725
450.256	[M-H]-	LPE(16:1)	1.006	207.624
452.277	[M-H]-	LPE(16:0)	1.015	209.454
464.276	[M-H]-	LPE(17:1)	1.024	211.152
466.291	[M-H]-	LPE(17:0)	1.034	213.188
474.256	[M-H]-	LPE(18:3)	1.019	209.995
476.275	[M-H]-	LPE(18:2)	1.026	211.413
478.292	[M-H]-	LPE(18:1)	1.04	214.273
480.306	[M-H]-	LPE(18:0)	1.053	216.926
494.324	[M-H]-	LPE(19:0)	1.071	220.461
498.262	[M-H]-	LPE(20:5)	1.042	214.446
500.274	[M-H]-	LPE(20:4)	1.05	216.07
502.291	[M-H]-	LPE(20:3)	1.059	217.899
504.3	[M-H]-	LPE(20:2)	1.068	219.727
506.326	[M-H]-	LPE(20:1)	1.079	221.967
508.336	[M-H]-	LPE(20:0)	1.088	221.944
524.277	[M-H]-	LPE(22:6)	1.071	220.123
526.293	[M-H]-	LPE(22:5)	1.075	220.924
528.305	[M-H]-	LPE(22:4)	1.082	222.341
564.405	[M-H]-	LPE(24:0)	/	/
698.512	[M-H]-	PnE(34:2)	1.304	266.311
700.534	[M-H]-	PnE(34:1)	1.314	268.339
712.527	[M-H]-	PnE(35:2)	1.323	270.089
722.512	[M-H]-	PnE(36:4)	1.328	271.039
724.522	[M-H]-	PnE(36:3)	1.334	272.249
726.542	[M-H]-	PnE(36:2)	1.34	273.46
728.56	[M-H]-	PnE(36:1)	1.35	275.486
730.569	[M-H]-	PnE(36:0)	1.358	277.105
746.512	[M-H]-	PnE(38:6)	1.347	274.752
748.527	[M-H]-	PnE(38:5)	1.353	275.962
750.543	[M-H]-	PnE(38:4)	1.361	277.58
752.562	[M-H]-	PnE(38:3)	1.367	278.791
754.568	[M-H]-	PnE(38:2)	1.373	280.001
774.546	[M-H]-	PnE(40:6)	1.381	281.502
776.562	[M-H]-	PnE(40:5)	1.387	282.713
778.578	[M-H]-	PnE(40:4)	1.392	283.719
528.296	[M+HCO3]-	LPC(14:0)	1.1	226.04
542.311	[M+HCO3]-	LPC(15:0)	1.11	227.947
554.305	[M+HCO3]-	LPC(16:1)	1.158	237.677
556.321	[M+HCO3]-	LPC(16:0)	1.173	240.735
570.342	[M+HCO3]-	LPC(17:0)	1.192	244.49
578.31	[M+HCO3]-	LPC(18:3)	1.173	240.516
580.323	[M+HCO3]-	LPC(18:2)	1.181	242.137
582.341	[M+HCO3]-	LPC(18:1)	1.195	244.987
584.354	[M+HCO3]-	LPC(18:0)	1.212	248.453
598.372	[M+HCO3]-	LPC(19:0)	1.225	250.983
604.329	[M+HCO3]-	LPC(20:4)	1.197	245.192
606.338	[M+HCO3]-	LPC(20:3)	1.204	246.608
608.347	[M+HCO3]-	LPC(20:2)	1.214	248.638
612.386	[M+HCO3]-	LPC(20:0)	1.24	253.927
628.323	[M+HCO3]-	LPC(22:6)	1.22	249.692
630.342	[M+HCO3]-	LPC(22:5)	1.226	250.903
632.354	[M+HCO3]-	LPC(22:4)	1.232	252.114
735.533	[M+HCO3]-	SM(d32:1)	1.384	282.375
737.541	[M+HCO3]-	SM(d32:0)	1.393	284.197
749.547	[M+HCO3]-	SM(d33:1)	1.401	285.745
751.551	[M+HCO3]-	SM(d33:0)	1.406	286.751
761.541	[M+HCO3]-	SM(d34:2)	1.409	287.296
763.562	[M+HCO3]-	SM(d34:1)	1.418	289.117
765.575	[M+HCO3]-	SM(d34:0)	1.425	290.531
777.577	[M+HCO3]-	SM(d35:1)	1.433	292.082
779.588	[M+HCO3]-	SM(d35:0)	1.441	293.7
789.575	[M+HCO3]-	SM(d36:2)	1.44	293.431
791.592	[M+HCO3]-	SM(d36:1)	1.448	295.049
793.604	[M+HCO3]-	SM(d36:0)	1.453	296.055
805.605	[M+HCO3]-	SM(d37:1)	1.463	298.017
819.624	[M+HCO3]-	SM(d38:1)	1.478	300.986
833.643	[M+HCO3]-	SM(d39:1)	1.491	303.549
835.655	[M+HCO3]-	SM(d39:0)	1.502	305.776
845.639	[M+HCO3]-	SM(d40:2)	1.497	304.7
847.656	[M+HCO3]-	SM(d40:1)	1.506	306.52
849.668	[M+HCO3]-	SM(d40:0)	1.516	308.544
859.659	[M+HCO3]-	SM(d41:2)	1.513	307.876
861.673	[M+HCO3]-	SM(d41:1)	1.521	309.492
863.676	[M+HCO3]-	SM(d41:0)	1.528	310.905
871.656	[M+HCO3]-	SM(d42:3)	1.517	308.623
873.673	[M+HCO3]-	SM(d42:2)	1.527	310.646
875.69	[M+HCO3]-	SM(d42:1)	1.536	312.466
877.696	[M+HCO3]-	SM(d42:0)	1.545	314.286
887.685	[M+HCO3]-	SM(d43:2)	1.545	314.231
889.707	[M+HCO3]-	SM(d43:1)	1.551	315.44
891.722	[M+HCO3]-	SM(d43:0)	1.557	316.65
903.718	[M+HCO3]-	SM(d44:1)	1.565	318.212
905.736	[M+HCO3]-	SM(d44:0)	1.57	319.218
766.527	[M+HCO3]-	PC(30:0)	1.403	286.039
780.541	[M+HCO3]-	PC(31:0)	1.417	288.802
790.523	[M+HCO3]-	PC(32:2)	1.414	288.127
792.54	[M+HCO3]-	PC(32:1)	1.422	289.745
794.555	[M+HCO3]-	PC(32:0)	1.432	291.77
800.545	[M+HCO3]-	PC(O-34:4)	1.431	291.529
802.558	[M+HCO3]-	PC(O-34:3)	1.438	292.943
804.576	[M+HCO3]-	PC(O-34:2)	1.445	294.356
806.555	[M+HCO3]-	PC(33:1)	1.437	292.715
808.571	[M+HCO3]-	PC(33:0)	1.449	295.147
816.541	[M+HCO3]-	PC(34:3)	1.434	292.043
818.555	[M+HCO3]-	PC(34:2)	1.445	294.272
820.571	[M+HCO3]-	PC(34:1)	1.458	296.907
822.582	[M+HCO3]-	PC(34:0)	1.465	298.32
824.545	[M+HCO3]-	PC(O-36:6)	1.446	294.44
826.555	[M+HCO3]-	PC(O-36:5)	1.455	296.261
832.569	[M+HCO3]-	PC(35:2)	1.461	297.447
834.588	[M+HCO3]-	PC(35:1)	1.47	299.268
840.543	[M+HCO3]-	PC(36:5)	1.452	295.569
842.553	[M+HCO3]-	PC(36:4)	1.459	296.983
844.57	[M+HCO3]-	PC(36:3)	1.463	297.785
846.585	[M+HCO3]-	PC(36:2)	1.477	300.624
848.6	[M+HCO3]-	PC(36:1)	1.491	303.462
850.56	[M+HCO3]-	PC(O-38:7)	1.471	299.38
850.609	[M+HCO3]-	PC(36:0)	1.498	304.875
852.577	[M+HCO3]-	PC(O-38:6)	1.476	300.386
854.59	[M+HCO3]-	PC(O-38:5)	1.482	301.596
856.574	[M+HCO3]-	PC(37:4)	1.474	299.957
858.589	[M+HCO3]-	PC(37:3)	1.484	301.981
866.555	[M+HCO3]-	PC(38:6)	1.475	300.106
868.577	[M+HCO3]-	PC(38:5)	1.479	300.909
870.587	[M+HCO3]-	PC(38:4)	1.49	303.136
872.601	[M+HCO3]-	PC(38:3)	1.499	304.956
874.61	[M+HCO3]-	PC(38:2)	1.506	306.369
878.596	[M+HCO3]-	PC(O-40:7)	1.496	304.313
880.607	[M+HCO3]-	PC(O-40:6)	1.503	305.726
882.587	[M+HCO3]-	PC(39:5)	1.512	307.546
890.561	[M+HCO3]-	PC(40:8)	1.487	302.42
892.572	[M+HCO3]-	PC(40:7)	1.498	304.646
894.591	[M+HCO3]-	PC(40:6)	1.507	306.466
896.603	[M+HCO3]-	PC(40:5)	1.514	307.879
898.616	[M+HCO3]-	PC(40:4)	1.523	309.699
918.59	[M+HCO3]-	PC(42:8)	1.533	311.63

## Sheet: Fig 3I 
Fig 3I Identiﬁcation of phospholipids by HILIC-MS2 CID, HILIC-TIMS- MS2 CID, and HILIC-TIMS-PB-MS2 CID, respectively.						Sumary table
Identiﬁcation of phospholipids in bovine liver at chain level by HILIC-TIMS-MS2 CID						PG	ID number at chain level without TIMS separation	ID number at chain level with TIMS separation	ID number at C=C level with TIMS separation
rel.int/%	m/z	adduct	sum composition	chain composition	sn- information	relative abundance( <1%)	0	0	0
1.93	743.524	[M-H]-	PG(O-35:3)	PG(O-17:2_18:1);PG(O-17:3_18:0);PG(O-17:1_18:2)		relative abundance( 1-10%)	0	5	0
31.87	745.504	[M-H]-	PG(34:2)	PG(16:0_18:2);PG(16:1_18:1)		relative abundance( 10-100%)	26	29	29
40.94	747.519	[M-H]-	PG(34:1)	PG(16:1_18:0);PG(16:0_18:1)		sum	26	34	29
72.2	769.502	[M-H]-	PG(36:4)	PG(18:2_18:2);PG(16:0_20:4);PG(18:1_18:3)
41.53	771.516	[M-H]-	PG(36:3)	PG(18:0_18:3);PG(16:0_20:3);PG(18:1_18:2)		PI	ID number at chain level without TIMS separation	ID number at chain level with TIMS separation	ID number at C=C level with TIMS separation
100	773.533	[M-H]-	PG(36:2)	PG(18:0_18:2);PG(18:1_18:1);PG(16:0_20:2)		relative abundance( <1%)	0	1	0
31.52	775.55	[M-H]-	PG(36:1)	PG(18:0_18:1)		relative abundance( 1-10%)	18	25	44
22.73	795.516	[M-H]-	PG(38:5)	PG(18:2_20:3);PG(18:1_20:4);PG(16:0_22:5)		relative abundance( 10-100%)	13	16	56
57.23	797.535	[M-H]-	PG(38:4)	PG(18:1_20:3);PG(18:0_20:4);PG(18:2_20:2);PG(16:0_22:4)		sum	31	42	100
29.83	799.549	[M-H]-	PG(38:3)	PG(18:1_20:2);PG(18:2_20:1);PG(18:0_20:3)
7.58	821.537	[M-H]-	PG(40:6)	PG(20:3_20:3);PG(18:0_22:6)		PS	ID number at chain level without TIMS separation	ID number at chain level with TIMS separation	ID number at C=C level with TIMS separation
15.09	823.548	[M-H]-	PG(40:5)	PG(18:0_22:5);PG(18:1_22:4)		relative abundance( <1%)	0	6	0
12.5	825.567	[M-H]-	PG(40:4)	PG(18:0_22:4);PG(20:0_20:4);PG(18:1_22:3)		relative abundance( 1-10%)	0	7	2
						relative abundance( 10-100%)	7	20	44
0.99	809.518	[M-H]-	PI(32:0)	PI(16:0_16:0)		sum	7	33	46
5.5	833.516	[M-H]-	PI(34:2)	PI(16:1_18:1);PI(16:0_18:2)
7.25	835.535	[M-H]-	PI(34:1)	PI(16:1_18:0);PI(16:0_18:1)		PE	ID number at chain level without TIMS separation	ID number at chain level with TIMS separation	ID number at C=C level with TIMS separation
1.7	837.545	[M-H]-	PI(34:0)	PI(16:0_18:0);PI(15:0_19:0);PI(17:0_17:0)		relative abundance( <1%)	14	29	17
2.5	847.535	[M-H]-	PI(35:2)	PI(17:0_18:2)		relative abundance( 1-10%)	38	70	80
2.36	849.547	[M-H]-	PI(35:1)	PI(17:0_18:1);PI(17:1_18:0)		relative abundance( 10-100%)	8	12	36
2.75	857.516	[M-H]-	PI(36:4)	PI(16:0_20:4);PI(18:1_18:3);PI(18:2_18:2)		sum	60	111	133
8.1	859.531	[M-H]-	PI(36:3)	PI(16:0_20:3);PI(18:0_18:3);PI(18:1_18:2)
63.6	861.551	[M-H]-	PI(36:2)	PI(16:0_20:2);PI(18:0_18:2);PI(18:1_18:1)		LPE	ID number at chain level without TIMS separation	ID number at chain level with TIMS separation	ID number at C=C level with TIMS separation
26.3	863.567	[M-H]-	PI(36:1)	PI(18:0_18:1)		relative abundance( <1%)	9	17	7
3.5	865.574	[M-H]-	PI(36:0)	PI(18:0_18:0)		relative abundance( 1-10%)	2	2	5
8.35	883.534	[M-H]-	PI(38:5)	PI(18:1_20:4);PI(16:0_22:5);PI(18:2_20:3);PI(18:0_20:5)		relative abundance( 10-100%)	1	1	0
100	885.551	[M-H]-	PI(38:4)	PI(18:0_20:4);PI(18:1_20:3);PI(16:0_22:4)		sum	12	20	12
69.49	887.567	[M-H]-	PI(38:3)	PI(18:1_20:2);PI(16:0_22:3);PI(18:0_20:3)
13.85	889.58	[M-H]-	PI(38:2)	PI(18:1_20:1);PI(18:0_20:2)		PnE	ID number at chain level without TIMS separation	ID number at chain level with TIMS separation	ID number at C=C level with TIMS separation
5.51	891.592	[M-H]-	PI(38:1)	PI(18:0_20:1)		relative abundance( <1%)	1	1	1
2.5	909.554	[M-H]-	PI(40:6)	PI(18:0_22:6);PI(18:1_22:5)		relative abundance( 1-10%)	7	17	16
11	911.569	[M-H]-	PI(40:5)	PI(18:0_22:5);PI(18:1_22:4)		relative abundance( 10-100%)	5	7	13
14.83	913.581	[M-H]-	PI(40:4)	PI(18:1_22:3);PI(18:0_22:4)		sum	13	25	30
2.82	915.595	[M-H]-	PI(40:3)	PI(18:0_22:3)
						LPC	ID number at chain level without TIMS separation	ID number at chain level with TIMS separation	ID number at C=C level with TIMS separation
2.12	760.511	[M-H]-	PS(34:1)	PS(16:0_18:1)		relative abundance( <1%)	3	12	4
6.54	784.513	[M-H]-	PS(36:3)	PS(18:0_18:3);PS(18:1_18:2)		relative abundance( 1-10%)	3	4	8
100	786.531	[M-H]-	PS(36:2)	PS(18:0_18:2);PS(18:1_18:1)		relative abundance( 10-100%)	1	1	0
58.54	788.54	[M-H]-	PS(36:1)	PS(18:0_18:1)		sum	7	17	12
7.27	790.554	[M-H]-	PS(36:0)	PS(18:0_18:0)
6.88	808.512	[M-H]-	PS(38:5)	PS(18:1_20:4);PS(18:0_20:5)
54.93	810.53	[M-H]-	PS(38:4)	PS(18:1_20:3);PS(18:0_20:4);PS(16:0_22:4)		SM	ID number at chain level without TIMS separation	ID number at chain level with TIMS separation	ID number at C=C level with TIMS separation
90.82	812.543	[M-H]-	PS(38:3)	PS(18:1_20:2);PS(18:0_20:3);PS(18:2_20:1)		relative abundance( <1%)	2	10	0
15.67	814.55	[M-H]-	PS(38:2)	PS(18:0_20:2);PS(18:1_20:1)		relative abundance( 1-10%)	7	26	1
0.9	826.594	[M-H]-	PS(O-40:3)	PS(O-22:2_18:1);PS(O-22:3_18:0);PS(O-22:1_18:2)		relative abundance( 10-100%)	7	11	0
2.65	832.513	[M-H]-	PS(40:7)	PS(20:3_20:4)		sum	16	47	1
13.31	834.528	[M-H]-	PS(40:6)	PS(20:3_20:3);PS(18:1_22:5);PS(18:0_22:6)
53.78	836.544	[M-H]-	PS(40:5)	PS(18:1_22:4);PS(18:0_22:5)		PC	ID number at chain level without TIMS separation	ID number at chain level with TIMS separation	ID number at C=C level with TIMS separation
90.19	838.559	[M-H]-	PS(40:4)	PS(20:0_20:4);PS(18:0_22:4);PS(18:1_22:3)		relative abundance( <1%)	4	14	3
13.68	840.568	[M-H]-	PS(40:3)	PS(18:0_22:3)		relative abundance( 1-10%)	8	41	10
0.7	850.596	[M-H]-	PS(O-42:5)	PS(O-22:1_20:4);PS(O-24:5_18:0)		relative abundance( 10-100%)	21	37	48
0.6	852.606	[M-H]-	PS(O-42:4)	PS(O-22:1_20:3)		sum	33	92	61
0.28	646.478	[M-H]-	PE(O-30:1)	PE(O-14:1_16:0)		GPLs	ID number at chain level without TIMS separation	ID number at chain level with TIMS separation	ID number at C=C level with TIMS separation
0.47	660.49	[M-H]-	PE(O-31:1)	PE(O-15:1_16:0)		relative abundance( <1%)	33	90	32
2.04	670.486	[M-H]-	PE(O-32:3)	PE(O-14:1_18:2)		relative abundance( 1-10%)	83	197	166
1.54	672.503	[M-H]-	PE(O-32:2)	PE(O-14:1_18:1)		relative abundance( 10-100%)	89	134	226
3.72	684.499	[M-H]-	PE(O-33:3)	PE(O-15:1_18:2);PE(O-15:2_18:1)		TOTAL GPLs ID	205	421	424
1.9	686.516	[M-H]-	PE(O-33:2)	PE(O-15:1_18:1)
0.24	688.491	[M-H]-	PE(32:1)	PE(16:0_16:1)
0.94	694.48	[M-H]-	PE(O-34:5)	PE(O-14:1_20:4)
1.41	696.499	[M-H]-	PE(O-34:4)	PE(O-16:2_18:2);PE(O-14:1_20:3)
5.3	698.513	[M-H]-	PE(O-34:3)	PE(O-16:2_18:1);PE(O-16:3_18:0);PE(O-16:1_18:2)
1.96	700.53	[M-H]-	PE(O-34:2)	PE(O-16:0_18:2);PE(O-16:1_18:1)
0.3	702.511	[M-H]-	PE(33:1)	PE(16:0_17:1);PE(15:0_18:1)
0.4	702.547	[M-H]-	PE(O-34:1)	PE(O-18:0_16:1);PE(O-17:0_17:1);PE(O-16:0_18:1)
0.93	712.498	[M-H]-	PE(34:3)	PE(16:0_18:3);PE(16:1_18:2)
0.84	712.528	[M-H]-	PE(O-35:3)	PE(O-17:1_18:2)
7.69	714.507	[M-H]-	PE(34:2)	PE(16:0_18:2);PE(16:1_18:1)
5.12	716.525	[M-H]-	PE(34:1)	PE(16:1_18:0);PE(16:0_18:1)
0.68	718.534	[M-H]-	PE(34:0)	PE(16:0_18:0)
1.28	720.497	[M-H]-	PE(O-36:6)	PE(O-16:2_20:4);PE(O-14:1_22:5);PE(O-16:1_20:5)
3.76	722.515	[M-H]-	PE(O-36:5)	PE(O-16:2_20:3);PE(O-16:1_20:4);PE(O-14:1_22:4)
2.31	724.531	[M-H]-	PE(O-36:4)	PE(O-18:2_18:2);PE(O-16:1_20:3);PE(O-18:3_18:1)
1.44	726.547	[M-H]-	PE(O-36:3)	PE(O-18:1_18:2);PE(O-18:2_18:1);PE(O-18:3_18:0)
1.72	728.528	[M-H]-	PE(35:2)	PE(17:0_18:2);PE(17:1_18:1)
0.57	728.562	[M-H]-	PE(O-36:2)	PE(O-18:1_18:1);PE(O-18:2_18:0)
0.99	730.54	[M-H]-	PE(35:1)	PE(17:1_18:0);PE(17:0_18:1);PE(16:0_19:1)
3.39	738.51	[M-H]-	PE(36:4)	PE(18:1_18:3);PE(16:0_20:4);PE(18:2_18:2)
6.96	740.525	[M-H]-	PE(36:3)	PE(18:0_18:3);PE(18:1_18:2);PE(16:0_20:3)
48.12	742.541	[M-H]-	PE(36:2)	PE(18:0_18:2);PE(18:1_18:1)
14.41	744.555	[M-H]-	PE(36:1)	PE(18:0_18:1)
2.1	746.511	[M-H]-	PE(O-38:7)	PE(O-16:2_22:5);PE(O-18:3_20:4);PE(O-16:1_22:6);PE(O-20:7_18:0)
1.4	746.562	[M-H]-	PE(36:0)	PE(18:0_18:0)
5.37	748.528	[M-H]-	PE(O-38:6)	PE(O-16:1_22:5);PE(O-16:2_22:4);PE(O-18:2_20:4)
4.22	750.544	[M-H]-	PE(O-38:5)	PE(O-18:2_20:3);PE(O-16:0_22:5);PE(O-16:1_22:4);PE(O-18:1_20:4);PE(O-20:5_18:0)
1.53	752.523	[M-H]-	PE(37:4)	PE(17:0_20:4)
0.91	752.558	[M-H]-	PE(O-38:4)	PE(O-20:4_18:0);PE(O-18:0_20:4);PE(O-18:1_20:3)
0.54	754.536	[M-H]-	PE(37:3)	PE(17:0_20:3)
2.14	762.506	[M-H]-	PE(38:6)	PE(16:0_22:6);PE(18:2_20:4);PE(18:1_20:5)
9.99	764.524	[M-H]-	PE(38:5)	PE(18:1_20:4);PE(18:0_20:5);PE(18:2_20:3);PE(16:0_22:5)
100	766.541	[M-H]-	PE(38:4)	PE(16:0_22:4);PE(18:1_20:3);PE(18:0_20:4);PE(18:2_20:2)
16.17	768.55	[M-H]-	PE(38:3)	PE(18:2_20:1);PE(16:0_22:3);PE(18:0_20:3);PE(18:1_20:2)
1.43	770.562	[M-H]-	PE(38:2)	PE(18:0_20:2)
0.52	774.547	[M-H]-	PE(O-40:7)	PE(O-18:2_22:5);PE(O-18:1_22:6)
0.99	776.563	[M-H]-	PE(O-40:6)	PE(O-18:1_22:5);PE(O-18:2_22:4)
0.65	778.543	[M-H]-	PE(39:5)	PE(17:0_22:5)
0.81	778.576	[M-H]-	PE(O-40:5)	PE(O-18:0_22:5);PE(O-18:1_22:4)
1.17	780.557	[M-H]-	PE(39:4)	PE(17:0_22:4);PE(19:0_20:4)
1.37	788.528	[M-H]-	PE(40:7)	PE(18:1_22:6);PE(18:2_22:5)
2.57	790.547	[M-H]-	PE(40:6)	PE(18:1_22:5);PE(18:0_22:6);PE(18:2_22:4)
9.99	792.556	[M-H]-	PE(40:5)	PE(20:1_20:4);PE(18:2_22:3);PE(18:1_22:4);PE(18:0_22:5)
13	794.571	[M-H]-	PE(40:4)	PE(18:0_22:4)
1.63	796.584	[M-H]-	PE(40:3)	PE(18:0_22:3)
0.01	438.262	[M-H]-	LPE(15:0)	LPE(15:0)
0.01	450.256	[M-H]-	LPE(16:1)	LPE(16:1)
0.89	452.277	[M-H]-	LPE(16:0)	LPE(16:0)
0.02	464.276	[M-H]-	LPE(17:1)	LPE(17:1)
0.2	466.291	[M-H]-	LPE(17:0)	LPE(17:0)
0.06	474.256	[M-H]-	LPE(18:3)	LPE(18:3)
0.56	476.275	[M-H]-	LPE(18:2)	LPE(18:2)
1.66	478.292	[M-H]-	LPE(18:1)	LPE(18:1)
100	480.306	[M-H]-	LPE(18:0)	LPE(18:0)
0.07	494.324	[M-H]-	LPE(19:0)	LPE(19:0)
0.05	498.262	[M-H]-	LPE(20:5)	LPE(20:5)
0.62	500.274	[M-H]-	LPE(20:4)	LPE(20:4)
3.28	502.291	[M-H]-	LPE(20:3)	LPE(20:3)
0.18	504.3	[M-H]-	LPE(20:2)	LPE(20:2)
0.02	506.326	[M-H]-	LPE(20:1)	LPE(20:1)
0.03	508.336	[M-H]-	LPE(20:0)	LPE(20:0)
0.1	524.277	[M-H]-	LPE(22:6)	LPE(22:6)
0.14	526.293	[M-H]-	LPE(22:5)	LPE(22:5)
0.06	528.305	[M-H]-	LPE(22:4)	LPE(22:4)
0.07	564.405	[M-H]-	LPE(24:0)	LPE(24:0)
2.55	698.512	[M-H]-	PnE(34:2)	PnE(16:0_18:2);PnE(16:1_18:1)
1.67	700.534	[M-H]-	PnE(34:1)	PnE(16:0_18:1)
0.88	712.527	[M-H]-	PnE(35:2)	PnE(17:0_18:2)
4.82	722.512	[M-H]-	PnE(36:4)	PnE(16:0_20:4);PnE(18:2_18:2)
5.35	724.522	[M-H]-	PnE(36:3)	PnE(18:0_18:3);PnE(18:1_18:2);PnE(16:0_20:3)
57.95	726.542	[M-H]-	PnE(36:2)	PnE(18:1_18:1);PnE(18:0_18:2)
13.61	728.56	[M-H]-	PnE(36:1)	PnE(18:0_18:1)
1.34	730.569	[M-H]-	PnE(36:0)	PnE(18:0_18:0)
1.28	746.512	[M-H]-	PnE(38:6)	PnE(18:1_20:5);PnE(16:0_22:6)
9.54	748.527	[M-H]-	PnE(38:5)	PnE(18:1_20:4);PnE(18:0_20:5)
100	750.543	[M-H]-	PnE(38:4)	PnE(16:0_22:4);PnE(18:0_20:4);PnE(18:1_20:3)
22.42	752.562	[M-H]-	PnE(38:3)	PnE(18:0_20:3)
2.36	754.568	[M-H]-	PnE(38:2)	PnE(18:0_20:2)
1.34	774.546	[M-H]-	PnE(40:6)	PnE(18:0_22:6)
5.63	776.562	[M-H]-	PnE(40:5)	PnE(18:0_22:5)
6.65	778.578	[M-H]-	PnE(40:4)	PnE(18:0_22:4)
0.01	528.296	[M+HCO3]-	LPC(14:0)	LPC(14:0)
0.54	542.311	[M+HCO3]-	LPC(15:0)	LPC(15:0)
0.24	554.305	[M+HCO3]-	LPC(16:1)	LPC(16:1)
3.32	556.321	[M+HCO3]-	LPC(16:0)	LPC(16:0)
0.17	570.342	[M+HCO3]-	LPC(17:0)	LPC(17:0)
0.28	578.31	[M+HCO3]-	LPC(18:3)	LPC(18:3)
0.83	580.323	[M+HCO3]-	LPC(18:2)	LPC(18:2)
1.48	582.341	[M+HCO3]-	LPC(18:1)	LPC(18:1)
100	584.354	[M+HCO3]-	LPC(18:0)	LPC(18:0)
0.15	598.372	[M+HCO3]-	LPC(19:0)	LPC(19:0)
1.3	604.329	[M+HCO3]-	LPC(20:4)	LPC(20:4)
4.77	606.338	[M+HCO3]-	LPC(20:3)	LPC(20:3)
0.46	608.347	[M+HCO3]-	LPC(20:2)	LPC(20:2)
0.3	612.386	[M+HCO3]-	LPC(20:0)	LPC(20:0)
0.94	628.323	[M+HCO3]-	LPC(22:6)	LPC(22:6)
0.26	630.342	[M+HCO3]-	LPC(22:5)	LPC(22:5)
0.01	632.354	[M+HCO3]-	LPC(22:4)	LPC(22:4)
0.3	735.533	[M+HCO3]-	SM(d32:1)	SM(d16:1_16:0);SM(d18:1_14:0)
0.6	737.541	[M+HCO3]-	SM(d32:0)	SM(d16:0_16:0)
2.79	749.547	[M+HCO3]-	SM(d33:1)	SM(d17:1_16:0);SM(d18:1_15:0)
0.9	751.551	[M+HCO3]-	SM(d33:0)	SM(d17:0_16:0)
1.95	761.541	[M+HCO3]-	SM(d34:2)	SM(d18:2_16:0)
100	763.562	[M+HCO3]-	SM(d34:1)	SM(d20:1_14:0);SM(d18:1_16:0)
16.24	765.575	[M+HCO3]-	SM(d34:0)	SM(d18:0_16:0)
5.66	777.577	[M+HCO3]-	SM(d35:1)	SM(d18:1_17:0);SM(d19:1_16:0);SM(d17:1_18:0)
0.99	779.588	[M+HCO3]-	SM(d35:0)	SM(d18:0_17:0);SM(d19:0_16:0)
1.27	789.575	[M+HCO3]-	SM(d36:2)	SM(d18:2_18:0);SM(d18:1_18:1)
14.14	791.592	[M+HCO3]-	SM(d36:1)	SM(d18:1_18:0);SM(d20:1_16:0)
3.05	793.604	[M+HCO3]-	SM(d36:0)	SM(d18:0_18:0)
1.34	805.605	[M+HCO3]-	SM(d37:1)	SM(d19:1_18:0)
1.67	819.624	[M+HCO3]-	SM(d38:1)	SM(d16:1_22:0);SM(d18:1_20:0)
2.4	833.643	[M+HCO3]-	SM(d39:1)	SM(d16:1_23:0)
0.73	835.655	[M+HCO3]-	SM(d39:0)	SM(d16:0_23:0)
1.27	845.639	[M+HCO3]-	SM(d40:2)	SM(d18:1_22:1);SM(d18:2_22:0)
12.51	847.656	[M+HCO3]-	SM(d40:1)	SM(d17:1_23:0);SM(d18:1_22:0)
2.23	849.668	[M+HCO3]-	SM(d40:0)	SM(d18:0_22:0)
1.23	859.659	[M+HCO3]-	SM(d41:2)	SM(d18:2_23:0)
15.88	861.673	[M+HCO3]-	SM(d41:1)	SM(d19:1_22:0);SM(d18:1_23:0)
2.72	863.676	[M+HCO3]-	SM(d41:0)	SM(d18:0_23:0)
1.58	871.656	[M+HCO3]-	SM(d42:3)	SM(d18:1_24:2)
5.25	873.673	[M+HCO3]-	SM(d42:2)	SM(d18:1_24:1);SM(d18:2_24:0)
17.18	875.69	[M+HCO3]-	SM(d42:1)	SM(d18:1_24:0);SM(d19:1_23:0)
2.73	877.696	[M+HCO3]-	SM(d42:0)	SM(d18:0_24:0)
0.68	887.685	[M+HCO3]-	SM(d43:2)	SM(d19:1_24:1)
4.14	889.707	[M+HCO3]-	SM(d43:1)	SM(d20:1_23:0);SM(d19:1_24:0);SM(d18:1_25:0)
0.72	891.722	[M+HCO3]-	SM(d43:0)	SM(d19:0_24:0)
1.13	903.718	[M+HCO3]-	SM(d44:1)	SM(d20:1_24:0)
0.4	905.736	[M+HCO3]-	SM(d44:0)	SM(d20:0_24:0)
0.19	766.527	[M+HCO3]-	PC(30:0)	PC(14:0_16:0);PC(15:0_15:0)	PC(14:0/16:0(49.82%));PC(16:0/14:0(50.18%));PC(15:0_15:0(100%))
0.99	780.541	[M+HCO3]-	PC(31:0)	PC(15:0_16:0)	PC(15:0/16:0(25.93%));PC(16:0/15:0(74.07%))
0.86	790.523	[M+HCO3]-	PC(32:2)	PC(14:0_18:2);PC(16:1_16:1)	PC(14:0/18:2(100.0%));PC(16:1/16:1(100.0%))
4.83	792.54	[M+HCO3]-	PC(32:1)	PC(16:0_16:1);PC(14:0_18:1)	PC(18:1/14:0(22.25%));PC(14:0/18:1(77.75%));PC(16:1/16:0(16.96%));PC(16:0/16:1(83.04%))
5.85	794.555	[M+HCO3]-	PC(32:0)	PC(14:0_18:0);PC(16:0_16:0)	PC(16:0/16:0(100.0%));PC(14:0/18:0(100.0%))
0.8	800.545	[M+HCO3]-	PC(O-34:4)	PC(O-16:2_18:2)
2	802.558	[M+HCO3]-	PC(O-34:3)	PC(O-14:0_20:3);PC(O-16:1_18:2);PC(O-16:2_18:1)
1.63	804.576	[M+HCO3]-	PC(O-34:2)	PC(O-16:1_18:1)
2.75	806.555	[M+HCO3]-	PC(33:1)	PC(16:0_17:1)PC(15:0_18:1)	PC(17:1/16:0(15.19%));PC(16:0/17:1(84.81%));PC(18:1/15:0(21.73%));PC(15:0/18:1(78.27%))
2.28	808.571	[M+HCO3]-	PC(33:0)	PC(16:0_17:0)	PC(16:0/17:0(58.57%));PC(17:0/16:0(41.43%))
4.39	816.541	[M+HCO3]-	PC(34:3)	PC(16:0_18:3)	PC(16:0/18:3(100.0%))
43.83	818.555	[M+HCO3]-	PC(34:2)	PC(16:0_18:2);PC(16:1_18:1);PC(17:1_17:1)	PC(18:2/16:0(6.36%));PC(18:1/16:1(22.06%));PC(16:1/18:1(77.94%));PC(16:0/18:2(93.64%));PC(17:1_17:1(100%))
42.53	820.571	[M+HCO3]-	PC(34:1)	PC(16:1_18:0);PC(16:0_18:1)	PC(16:0/18:1(91.41%));PC(16:1/18:0(29.29%));PC(18:0/16:1(70.71%));PC(18:1/16:0(8.59%))
6.22	822.582	[M+HCO3]-	PC(34:0)	PC(16:0_18:0)	PC(18:0/16:0(41.1%));PC(16:0/18:0(58.9%))
0.99	824.545	[M+HCO3]-	PC(O-36:6)	PC(O-16:2_20:4)
1.8	826.555	[M+HCO3]-	PC(O-36:5)	PC(O-16:1_20:4)
3.97	832.569	[M+HCO3]-	PC(35:2)	PC(17:0_18:2)	PC(17:0/18:2(100.0%))
4	834.588	[M+HCO3]-	PC(35:1)	PC(17:0_18:1)	PC(17:0/18:1(100.0%))
2.24	840.543	[M+HCO3]-	PC(36:5)	PC(16:0_20:5)	PC(16:0/20:5(100.0%))
14.61	842.553	[M+HCO3]-	PC(36:4)	PC(16:0_20:4);PC(18:2_18:2)	PC(16:0/20:4(100.0%));PC(18:2/18:2(100.0%))
20.77	844.57	[M+HCO3]-	PC(36:3)	PC(18:1_18:2);PC(16:0_20:3);PC(18:0_18:3)	PC(16:0/20:3(89.13%));PC(18:2/18:1(12.53%));PC(18:1/18:2(87.47%));PC(18:0/18:3(100%));PC(20:3/16:0(10.87%))
100	846.585	[M+HCO3]-	PC(36:2)	PC(18:0_18:2);PC(18:1_18:1)	PC(18:2/18:0(4.89%));PC(18:1/18:1(100%));PC(18:0/18:2(95.11%))
43.87	848.6	[M+HCO3]-	PC(36:1)	PC(18:0_18:1)	PC(18:0/18:1(92.76%));PC(18:1/18:0(7.24%))
1.72	850.56	[M+HCO3]-	PC(O-38:7)	PC(O-20:7_18:0);PC(O-18:3_20:4);PC(O-16:1_22:6);PC(O-16:2_22:5);
5.9	850.609	[M+HCO3]-	PC(36:0)	PC(18:0_18:0)	PC(18:0/18:0(100.0%))
2.8	852.577	[M+HCO3]-	PC(O-38:6)	PC(O-18:2_20:4);PC(O-16:1_22:5)
3	854.59	[M+HCO3]-	PC(O-38:5)	PC(O-18:1_20:4)
2.66	856.574	[M+HCO3]-	PC(37:4)	PC(17:0_20:4)	PC(17:0/20:4(100.0%))
1.85	858.589	[M+HCO3]-	PC(37:3)	PC(17:0_20:3)	PC(17:0/20:3(100.0%))
2.95	866.555	[M+HCO3]-	PC(38:6)	PC(16:0_22:6)	PC(16:0/22:6(100.0%))
12.8	868.577	[M+HCO3]-	PC(38:5)	PC(18:0_20:5);PC(18:1_20:4);PC(16:0_22:5)	PC(18:0/20:5(100%));PC(16:0/22:5(100%));PC(18:1/20:4(100%))
43.42	870.587	[M+HCO3]-	PC(38:4)	PC(16:0_22:4);PC(18:0_20:4);PC(18:1_20:3)	PC(18:0/20:4(90.31%));PC(20:4/18:0(9.69%));PC(16:0/22:4(100%));PC(18:1/20:3(100%))
45.89	872.601	[M+HCO3]-	PC(38:3)	PC(18:0_20:3);PC(16:0_22:3);PC(18:1_20:2);	PC(20:3/18:0(5.62%));PC(18:0/20:3(94.38%));PC(16:0/22:3(100%));PC(18:1/20:2(100%));
7.75	874.61	[M+HCO3]-	PC(38:2)	PC(18:0_20:2)	PC(20:2/18:0(14.25%));PC(18:0/20:2(85.75%))
0.34	878.596	[M+HCO3]-	PC(O-40:7)	PC(O-18:1_22:6);PC(O-18:2_22:5)
9.58	880.607	[M+HCO3]-	PC(O-40:6)	PC(O-18:1_22:5)
5.99	882.587	[M+HCO3]-	PC(39:5)	PC(17:0_22:5)	PC(17:0/22:5(100.0%))
0.59	890.561	[M+HCO3]-	PC(40:8)	PC(20:4_20:4)
1.3	892.572	[M+HCO3]-	PC(40:7)	PC(20:3_20:4);PC(18:1_22:6)
7.75	894.591	[M+HCO3]-	PC(40:6)	PC(18:0_22:6)	PC(18:0/22:6(100.0%))
19.46	896.603	[M+HCO3]-	PC(40:5)	PC(18:0_22:5)	PC(18:1/22:4(100%));PC(22:5/18:0(13.99%));PC(18:0/22:5(86.01%))
16.12	898.616	[M+HCO3]-	PC(40:4)	PC(18:0_22:4)	PC(18:0/22:4(91.87%));PC(22:4/18:0(8.13%))
0.36	918.59	[M+HCO3]-	PC(42:8)	PC(20:4_22:4);PC(21:4_21:4)	PC(20:4/22:4(100.0%));;PC(21:4/21:4(100.0%))
Identiﬁcation of phospholipids in bovine liver at chain level by HILIC-MS2 CID (Without TIMS separation)
rel.int/%	m/z	adduct	sum composition	chain composition	sn- information
0.24	688.495	[M-H]-	PE(32:1)	PE(16:0_16:1)
0.28	646.483	[M-H]-	PE(O-30:1)	PE(O-14:1_16:0)
0.4	702.545	[M-H]-	PE(O-34:1)	PE(O-16:0_18:1)
0.47	660.497	[M-H]-	PE(O-31:1)	PE(O-15:1_16:0)
0.52	774.537	[M-H]-	PE(O-40:7)	PE(O-18:1_22:6)
0.68	718.532	[M-H]-	PE(34:0)	PE(16:0_18:0)
0.81	778.576	[M-H]-	PE(O-40:5)	PE(O-18:1_22:4)
0.84	712.529	[M-H]-	PE(O-35:3)	PE(O-17:1_18:2)
0.91	752.553	[M-H]-	PE(O-38:4)	PE(O-16:0_22:4)
0.93	712.494	[M-H]-	PE(34:3)	PE(16:0_18:3)
0.94	694.481	[M-H]-	PE(O-34:5)	PE(O-14:1_20:4)
0.99	730.539	[M-H]-	PE(35:1)	PE(17:0_18:1)
0.99	776.56	[M-H]-	PE(O-40:6)	PE(O-18:2_22:4);PE(O-18:1_22:5)
1.28	720.5	[M-H]-	PE(O-36:6)	PE(O-16:2_20:4)
1.4	746.563	[M-H]-	PE(36:0)	PE(18:0_18:0)
1.41	696.499	[M-H]-	PE(O-34:4)	PE(O-16:2_18:2)
1.43	770.567	[M-H]-	PE(38:2)	PE(18:0_20:2)
1.44	726.546	[M-H]-	PE(O-36:3)	PE(O-18:3_18:0);PE(O-18:1_18:2);PE(O-18:2_18:1)
1.53	752.529	[M-H]-	PE(37:4)	PE(17:0_20:4)
1.54	672.498	[M-H]-	PE(O-32:2)	PE(O-14:1_18:1)
1.72	728.526	[M-H]-	PE(35:2)	PE(17:0_18:2)
1.9	686.513	[M-H]-	PE(O-33:2)	PE(O-15:1_18:1)
1.96	700.528	[M-H]-	PE(O-34:2)	PE(O-16:1_18:1);PE(O-16:0_18:2)
2.04	670.482	[M-H]-	PE(O-32:3)	PE(O-14:1_18:2)
2.1	746.515	[M-H]-	PE(O-38:7)	PE(O-20:7_18:0);PE(O-16:1_22:6)
2.14	762.51	[M-H]-	PE(38:6)	PE(16:0_22:6)
2.31	724.528	[M-H]-	PE(O-36:4)	PE(O-18:2_18:2);PE(O-16:1_20:3)
2.57	790.541	[M-H]-	PE(40:6)	PE(18:0_22:6)
3.39	738.509	[M-H]-	PE(36:4)	PE(16:0_20:4);PE(18:2_18:2)
3.72	684.497	[M-H]-	PE(O-33:3)	PE(O-15:1_18:2)
3.76	722.513	[M-H]-	PE(O-36:5)	PE(O-16:1_20:4)
5.12	716.523	[M-H]-	PE(34:1)	PE(16:0_18:1)
5.3	698.513	[M-H]-	PE(O-34:3)	PE(O-16:1_18:2);PE(O-16:2_18:1)
5.37	748.53	[M-H]-	PE(O-38:6)	PE(O-16:1_22:5);PE(O-16:2_22:4);PE(O-18:2_20:4)
6.96	740.523	[M-H]-	PE(36:3)	PE(18:0_18:3);PE(18:1_18:2)
7.69	714.51	[M-H]-	PE(34:2)	PE(16:0_18:2);PE(16:1_18:1)
9.99	764.526	[M-H]-	PE(38:5)	PE(18:0_20:5);PE(18:1_20:4);PE(16:0_22:5)
9.99	792.556	[M-H]-	PE(40:5)	PE(18:0_22:5);PE(18:1_22:4)
13	794.572	[M-H]-	PE(40:4)	PE(18:0_22:4)
14.41	744.553	[M-H]-	PE(36:1)	PE(18:0_18:1)
16.17	768.551	[M-H]-	PE(38:3)	PE(18:0_20:3)
48.12	742.539	[M-H]-	PE(36:2)	PE(18:0_18:2);PE(18:1_18:1)
100	766.542	[M-H]-	PE(38:4)	PE(18:0_20:4);PE(18:1_20:3);PE(16:0_22:4)
15.09	823.549	[M-H]-	PG(40:5)	PG(18:0_22:5)
22.73	795.521	[M-H]-	PG(38:5)	PG(16:0_22:5);PG(18:1_20:4);PG(18:0_20:5);PG(18:2_20:3)
29.83	799.549	[M-H]-	PG(38:3)	PG(18:2_20:1);PG(18:0_20:3);PG(18:1_20:2)
31.52	775.548	[M-H]-	PG(36:1)	PG(18:0_18:1)
31.87	745.504	[M-H]-	PG(34:2)	PG(16:1_18:1);PG(16:0_18:2)
40.94	747.518	[M-H]-	PG(34:1)	PG(16:1_18:0);PG(16:0_18:1)
41.53	771.519	[M-H]-	PG(36:3)	PG(16:0_20:3);PG(18:0_18:3);PG(18:1_18:2)
57.23	797.534	[M-H]-	PG(38:4)	PG(16:0_22:4);PG(18:2_20:2);PG(18:0_20:4);PG(18:1_20:3)
72.2	769.505	[M-H]-	PG(36:4)	PG(16:0_20:4);PG(18:2_18:2);PG(18:1_18:3)
100	773.536	[M-H]-	PG(36:2)	PG(18:1_18:1);PG(18:0_18:2);PG(16:0_20:2)
1.7	837.544	[M-H]-	PI(34:0)	PI(16:0_18:0)
2.36	849.552	[M-H]-	PI(35:1)	PI(17:0_18:1);PI(17:1_18:0)
2.5	847.535	[M-H]-	PI(35:2)	PI(17:0_18:2)
2.75	857.52	[M-H]-	PI(36:4)	PI(16:0_20:4);PI(18:2_18:2)
2.82	915.594	[M-H]-	PI(40:3)	PI(18:0_22:3)
3.5	865.573	[M-H]-	PI(36:0)	PI(18:0_18:0)
5.5	833.519	[M-H]-	PI(34:2)	PI(16:0_18:2);PI(16:1_18:1)
5.51	891.59	[M-H]-	PI(38:1)	PI(18:0_20:1)
7.25	835.53	[M-H]-	PI(34:1)	PI(16:1_18:0);PI(16:0_18:1)
8.1	859.535	[M-H]-	PI(36:3)	PI(18:0_18:3);PI(18:1_18:2);PI(16:0_20:3)
8.35	883.536	[M-H]-	PI(38:5)	PI(18:1_20:4);PI(18:0_20:5)
11	911.566	[M-H]-	PI(40:5)	PI(18:0_22:5);PI(18:1_22:4)
13.85	889.578	[M-H]-	PI(38:2)	PI(18:0_20:2)
14.83	913.581	[M-H]-	PI(40:4)	PI(18:0_22:4)
26.3	863.565	[M-H]-	PI(36:1)	PI(18:0_18:1)
63.6	861.551	[M-H]-	PI(36:2)	PI(16:0_20:2);PI(18:0_18:2);PI(18:1_18:1)
69.49	887.566	[M-H]-	PI(38:3)	PI(18:1_20:2);PI(18:0_20:3)
100	885.551	[M-H]-	PI(38:4)	PI(18:0_20:4);PI(16:0_22:4);PI(18:1_20:3)
58.54	788.543	[M-H]-	PS(36:1)	PS(18:0_18:1)
100	786.531	[M-H]-	PS(36:2)	PS(18:1_18:1);PS(18:0_18:2)
90.82	812.546	[M-H]-	PS(38:3)	PS(18:0_20:3)
54.93	810.53	[M-H]-	PS(38:4)	PS(18:0_20:4)
90.19	838.561	[M-H]-	PS(40:4)	PS(18:0_22:4)
53.78	836.545	[M-H]-	PS(40:5)	PS(18:0_22:5)
0.01	450.26	[M-H]-	LPE(16:1)	LPE(16:1)
0.06	528.312	[M-H]-	LPE(22:4)	LPE(22:4)
0.07	494.327	[M-H]-	LPE(19:0)	LPE(19:0)
0.1	524.282	[M-H]-	LPE(22:6)	LPE(22:6)
0.14	526.294	[M-H]-	LPE(22:5)	LPE(22:5)
0.2	466.295	[M-H]-	LPE(17:0)	LPE(17:0)
0.56	476.279	[M-H]-	LPE(18:2)	LPE(18:2)
0.62	500.28	[M-H]-	LPE(20:4)	LPE(20:4)
0.89	452.279	[M-H]-	LPE(16:0)	LPE(16:0)
1.66	478.293	[M-H]-	LPE(18:1)	LPE(18:1)
3.28	502.294	[M-H]-	LPE(20:3)	LPE(20:3)
100	480.31	[M-H]-	LPE(18:0)	LPE(18:0)
0.88	712.528	[M-H]-	PnE(35:2)	PnE(17:0_18:2)
1.67	700.53	[M-H]-	PnE(34:1)	PnE(16:0_18:1)
2.55	698.513	[M-H]-	PnE(34:2)	PnE(16:0_18:2)
4.82	722.516	[M-H]-	PnE(36:4)	PnE(16:0_20:4)
5.35	724.528	[M-H]-	PnE(36:3)	PnE(18:1_18:2)
6.65	778.576	[M-H]-	PnE(40:4)	PnE(18:0_22:4)
9.54	748.527	[M-H]-	PnE(38:5)	PnE(18:0_20:5);PnE(18:1_20:4)
13.61	728.557	[M-H]-	PnE(36:1)	PnE(18:0_18:1)
22.42	752.558	[M-H]-	PnE(38:3)	PnE(18:0_20:3)
57.95	726.547	[M-H]-	PnE(36:2)	PnE(18:0_18:2);PnE(18:1_18:1)
100	750.547	[M-H]-	PnE(38:4)	PnE(18:0_20:4)
0.01	632.358	[M+HCO3]-	LPC(22:4)	LPC(22:4)
0.17	570.343	[M+HCO3]-	LPC(17:0)	LPC(17:0)
0.83	580.326	[M+HCO3]-	LPC(18:2)	LPC(18:2)
1.48	582.344	[M+HCO3]-	LPC(18:1)	LPC(18:1)
3.32	556.327	[M+HCO3]-	LPC(16:0)	LPC(16:0)
4.77	606.34	[M+HCO3]-	LPC(20:3)	LPC(20:3)
100	584.358	[M+HCO3]-	LPC(18:0)	LPC(18:0)
0.19	766.527	[M+HCO3]-	PC(30:0)	PC(14:0_16:0)	PC(14:0/16:0(37.60%));PC(16:0/14:0(62.40%))
0.99	780.542	[M+HCO3]-	PC(31:0)	PC(15:0_16:0)	PC(15:0/16:0(28.55%));PC(16:0/15:0(71.45%))
2	802.564	[M+HCO3]-	PC(O-34:3)	PC(O-16:1_18:2)
2.75	806.557	[M+HCO3]-	PC(33:1)	PC(16:0_17:1)	PC(16:0/17:1(100.0%))
3	854.591	[M+HCO3]-	PC(O-38:5)	PC(O-18:1_20:4)
3.97	832.574	[M+HCO3]-	PC(35:2)	PC(17:0_18:2)	PC(17:0/18:2(100.0%))
4	834.587	[M+HCO3]-	PC(35:1)	PC(17:0_18:1)	PC(17:0/18:1(100.0%))
4.83	792.539	[M+HCO3]-	PC(32:1)	PC(16:0_16:1)	PC(16:0/16:1(90.98%));PC(16:1/16:0(9.02%))
7.75	894.587	[M+HCO3]-	PC(40:6)	PC(18:0_22:6)	PC(18:0/22:6(100.0%))
12.8	868.572	[M+HCO3]-	PC(38:5)	PC(18:0_20:5);PC(18:1_20:4)
14.61	842.554	[M+HCO3]-	PC(36:4)	PC(16:0_20:4)	PC(16:0/20:4(100.0%))
16.12	898.62	[M+HCO3]-	PC(40:4)	PC(18:0_22:4)	PC(18:0/22:4(100.0%))
19.46	896.605	[M+HCO3]-	PC(40:5)	PC(18:0_22:5)	PC(18:0/22:5(100.0%))
20.77	844.569	[M+HCO3]-	PC(36:3)	PC(16:0_20:3);PC(18:1_18:2);PC(18:0_18:3)
42.53	820.571	[M+HCO3]-	PC(34:1)	PC(16:0_18:1)	PC(16:0/18:1(94.75%));PC(18:1/16:0(5.25%))
43.42	870.588	[M+HCO3]-	PC(38:4)	PC(18:0_20:4)	PC(18:0/20:4(92.63%));PC(20:4/18:0(7.37%))
43.83	818.556	[M+HCO3]-	PC(34:2)	PC(16:0_18:2)	PC(18:2/16:0(4.60%));PC(16:0/18:2(95.40%))
43.87	848.6	[M+HCO3]-	PC(36:1)	PC(18:0_18:1)	PC(18:1/18:0(4.18%));PC(18:0/18:1(95.82%))
45.89	872.6	[M+HCO3]-	PC(38:3)	PC(18:0_20:3)	PC(18:0/20:3(95.25%));PC(20:3/18:0(4.75%))
100	846.586	[M+HCO3]-	PC(36:2)	PC(18:0_18:2);PC(18:1_18:1)	PC(18:1/18:1(100%));PC(18:0/18:2(95%));PC(18:2/18:0(5%))
0.3	735.533	[M+HCO3]-	SM(d32:1)	SM(d18:1_14:0);SM(d16:1_16:0)
1.67	819.625	[M+HCO3]-	SM(d38:1)	SM(d18:1_20:0)
2.79	749.545	[M+HCO3]-	SM(d33:1)	SM(d17:1_16:0)
3.05	793.603	[M+HCO3]-	SM(d36:0)	SM(d18:0_18:0)
5.25	873.671	[M+HCO3]-	SM(d42:2)	SM(d18:1_24:1)
5.66	777.579	[M+HCO3]-	SM(d35:1)	SM(d18:1_17:0);SM(d19:1_16:0);SM(d17:1_18:0)
12.51	847.654	[M+HCO3]-	SM(d40:1)	SM(d18:1_22:0)
14.14	791.592	[M+HCO3]-	SM(d36:1)	SM(d20:1_16:0);SM(d18:1_18:0)
15.88	861.673	[M+HCO3]-	SM(d41:1)	SM(d18:1_23:0)
16.24	765.577	[M+HCO3]-	SM(d34:0)	SM(d18:0_16:0)
17.18	875.69	[M+HCO3]-	SM(d42:1)	SM(d18:1_24:0)
100	763.564	[M+HCO3]-	SM(d34:1)	SM(d18:1_16:0)
Identiﬁcation of phospholipids in bovine liver at C= C level by HILIC-TIMS-PB-MS2 CID
rel.int %	m/z	PB adduct	sum composition	chain composition	C=C information & dignostic ions for C=C position
0.01	746.388	[M+Trifap+H]+	LPC(22:4)	LPC(22:4)	LPC(22:4(Δ7,10,13,16)) 646.3,504.26, 606.27,464.23, 566.24,424.2, 526.21,384.17, ;
0.26	744.376	[M+Trifap+H]+	LPC(22:5)	LPC(22:5)	LPC(22:5(Δ7,10,13,16,19)) 686.33,544.3, 646.3,504.26, 606.27,464.23, 566.24,424.2, 526.21,384.17, ;
0.46	722.384	[M+Trifap+H]+	LPC(20:2)	LPC(20:2)	LPC(20:2(Δ11,14)) 622.29,480.26, 582.26,440.23, ;
0.83	694.363	[M+Trifap+H]+	LPC(18:2)	LPC(18:2)	LPC(18:2(Δ9,12)) 594.27,452.24, 554.24,412.2, ;
1.3	718.355	[M+Trifap+H]+	LPC(20:4)	LPC(20:4)	LPC(20:4(Δ5,8,11,14)) 618.27,476.23, 578.23,436.2, 538.2,396.17, 498.17,356.13, ;
1.48	696.369	[M+Trifap+H]+	LPC(18:1)	LPC(18:1)	LPC(18:1(Δ13)) 610.3,468.26, ; LPC(18:1(Δ12)) 596.28,454.24, ; LPC(18:1(Δ11)) 582.27,440.23, ; LPC(18:1(Δ10)) 568.25,426.21, ; LPC(18:1(Δ9)) 554.23,412.2, ; LPC(18:1(Δ8)) 540.22,398.18, ;
4.77	720.375	[M+Trifap+H]+	LPC(20:3)	LPC(20:3)	LPC(20:3(Δ8,11,14)) 620.29,478.25, 580.26,438.22, 540.22,398.19, ;
0.06	650.296	[M+Trifap+H]+	LPE(18:3)	LPE(18:3)	LPE(18:3(Δ9,12,15)) 451.24,309.2, 411.2,269.17, 371.17,229.13, ;
0.06	704.345	[M+Trifap+H]+	LPE(22:4)	LPE(22:4)	LPE(22:4(Δ7,10,13,16)) 463.24,321.2, 423.21,281.17, 383.17,241.14, 343.14,201.11, ;
0.1	700.307	[M+Trifap+H]+	LPE(22:6)	LPE(22:6)	LPE(22:6(Δ4,7,10,13,16,19)) 501.25,359.21, 461.21,319.18, 421.18,279.14, 381.15,239.11, 341.12,199.08, 301.09,159.05, ;
0.14	702.321	[M+Trifap+H]+	LPE(22:5)	LPE(22:5)	LPE(22:5(Δ7,10,13,16,19)) 503.26,361.22, 463.23,321.19, 423.2,281.16, 383.17,241.13, 343.14,201.1, ; LPE(22:5(Δ4,7,10,13,16)) 461.21,319.18, 421.18,279.14, 381.15,239.11, 341.12,199.08, 301.09,159.05, ;
0.56	652.317	[M+Trifap+H]+	LPE(18:2)	LPE(18:2)	LPE(18:2(Δ9,12)) 411.21,269.17, 371.18,229.14, ;
0.62	676.306	[M+Trifap+H]+	LPE(20:4)	LPE(20:4)	LPE(20:4(Δ5,8,11,14)) 435.2,293.16, 395.17,253.13, 355.14,213.1, 315.1,173.07, ;
1.66	654.329	[M+Trifap+H]+	LPE(18:1)	LPE(18:1)	LPE(18:1(Δ12)) 413.22,271.18, ; LPE(18:1(Δ11)) 399.21,257.17, ; LPE(18:1(Δ10)) 385.19,243.15, ; LPE(18:1(Δ9)) 371.17,229.14, ;
3.28	678.33	[M+Trifap+H]+	LPE(20:3)	LPE(20:3)	LPE(20:3(Δ8,11,14)) 437.22,295.18, 397.19,255.15, 357.16,215.12, ;
0.86	904.583	[M+Trifap+H]+	PC(32:2)	PC(16:1_16:1);PC(14:0_18:2)	PC(16:1(Δ7)_16:1(Δ7)) 762.45,620.41, ; PC(14:0_18:2(Δ9,12)) 804.47,662.44, 764.44,622.41, ; PC(16:1(Δ10)_16:1(Δ10)) 804.47,662.44, ;
2.66	970.599	[M+Trifap+H]+	PC(37:4)	PC(17:0_20:4)	PC(17:0_20:4(Δ5,8,11,14)) 870.51,728.47, 830.48,688.44, 790.45,648.41, 750.42,608.38, ; PC(17:0_20:4(Δ8,11,14,17)) 912.56,770.52, 872.53,730.49, 832.49,690.46, 792.46,650.42, ;
3.97	946.603	[M+Trifap+H]+	PC(35:2)	PC(17:0_18:2)	PC(17:0_18:2(Δ9,12)) 846.51,704.48, 806.48,664.44, ;
4	948.623	[M+Trifap+H]+	PC(35:1)	PC(17:0_18:1)	PC(17:0_18:1(Δ9)) 806.49,664.45, ;
4.83	906.573	[M+Trifap+H]+	PC(32:1)	PC(16:0_16:1);PC(14:0_18:1)	PC(16:0_16:1(Δ7)) 764.43,622.39, ; PC(14:0_18:1(Δ9)) 764.43,622.39, ; PC(16:0_16:1(Δ9)) 792.47,650.43, ; PC(14:0_18:1(Δ11)) 792.47,650.43, ;
7.75	988.642	[M+Trifap+H]+	PC(38:2)	PC(18:0_20:2)	PC(18:0_20:2(Δ8,11)) 846.51,704.47, 806.47,664.44, ; PC(18:0_20:2(Δ11,14)) 888.55,746.51, 848.52,706.48, ;
12.8	982.61	[M+Trifap+H]+	PC(38:5)	PC(18:0_20:5);PC(18:1_20:4);PC(16:0_22:5)	PC(18:0_20:5(Δ5,8,11,14,17)) 924.57,782.53, 884.54,742.5, 844.51,702.47, 804.47,662.44, 764.44,622.4, ; PC(18:1_20:4(Δ5,8,11,14)) 882.52,740.48, 842.49,700.45, 802.46,660.42, 762.43,620.39, ; PC(18:1_20:4(Δ8,11,14,17)) 924.57,782.53, 884.54,742.5, 844.51,702.47, 804.47,662.44, ; PC(16:0_22:5(Δ7,10,13,16,19)) 924.57,782.53, 884.54,742.5, 844.51,702.47, 804.47,662.44, 764.44,622.4, ;
14.61	956.591	[M+Trifap+H]+	PC(36:4)	PC(16:0_20:4);PC(18:2_18:2)	PC(16:0_20:4(Δ5,8,11,14)) 856.5,714.46, 816.47,674.43, 776.44,634.4, 736.41,594.37, ; PC(18:2(Δ9,12)_18:2(Δ9,12)) 856.5,714.46, 816.47,674.43, ;
16.12	1012.65	[M+Trifap+H]+	PC(40:4)	PC(18:0_22:4)	PC(18:0_22:4(Δ7,10,13,16)) 912.56,770.52, 872.53,730.49, 832.5,690.46, 792.47,650.43, ;
19.46	1010.63	[M+Trifap+H]+	PC(40:5)	PC(18:0_22:5)	PC(18:0_22:5(Δ7,10,13,16,19)) 952.59,810.55, 912.56,770.52, 872.53,730.49, 832.5,690.46, 792.46,650.43, ; PC(18:0_22:5(Δ4,7,10,13,16)) 910.54,768.5, 870.51,728.47, 830.48,688.44, 790.45,648.41, 750.42,608.38, ;
20.77	958.61	[M+Trifap+H]+	PC(36:3)	PC(18:1_18:2);PC(18:0_18:3);PC(16:0_20:3)	PC(18:1(Δ12)_18:2(Δ9,12)) 858.52,716.48, /858.52,716.48, 818.49,676.45, ; PC(18:1(Δ11)_18:2(Δ9,12)) 844.51,702.47, /858.52,716.48, 818.49,676.45, ; PC(18:1(Δ9)_18:2(Δ9,12)) 816.47,674.44, /858.52,716.48, 818.49,676.45, ; PC(16:0_20:3(Δ8,11,14)) 858.52,716.48, 818.49,676.45, 778.46,636.42, ; PC(18:0_18:3(Δ6,9,12)) 858.52,716.48, 818.49,676.45, 778.46,636.42, ;
42.53	934.609	[M+Trifap+H]+	PC(34:1)	PC(16:1_18:0);PC(16:0_18:1)	PC(16:1(Δ10)_18:0) 834.52,692.48, ; PC(16:1(Δ9)_18:0) 820.5,678.47, ; PC(16:1(Δ7)_18:0) 792.47,650.43, ; PC(16:0_18:1(Δ12)) 834.52,692.48, ; PC(16:0_18:1(Δ11)) 820.5,678.47, ; PC(16:0_18:1(Δ9)) 792.47,650.43, ;
43.42	984.626	[M+Trifap+H]+	PC(38:4)	PC(18:0_20:4);PC(18:1_20:3);PC(16:0_22:4)	PC(16:0_22:4(Δ7,10,13,16)) 884.54,742.5, 844.51,702.47, 804.47,662.44, 764.44,622.4, ; PC(18:0_20:4(Δ5,8,11,14)) 884.54,742.5, 844.51,702.47, 804.47,662.44, 764.44,622.4, ; PC(18:1(Δ9)_20:3(Δ8,11,14)) 842.49,700.45, /884.54,742.5, 844.51,702.47, 804.47,662.44, ;
43.83	932.594	[M+Trifap+H]+	PC(34:2)	PC(16:0_18:2);PC(16:1_18:1);PC(17:1_17:1)	PC(16:0_18:2(Δ9,12)) 832.51,690.47, 792.47,650.44, ; PC(16:1(Δ10)_18:1(Δ12)) 832.51,690.47, /832.51,690.47, ; PC(16:1(Δ10)_18:1(Δ11)) 832.51,690.47, /818.49,676.45, ; PC(16:1(Δ10)_18:1(Δ9)) 832.51,690.47, /790.46,648.42, ; PC(16:1(Δ9)_18:1(Δ12)) 818.49,676.45, /832.51,690.47, ; PC(16:1(Δ9)_18:1(Δ11)) 818.49,676.45, /818.49,676.45, ; PC(16:1(Δ9)_18:1(Δ9)) 818.49,676.45, /790.46,648.42, ; PC(16:1(Δ…
43.87	962.632	[M+Trifap+H]+	PC(36:1)	PC(18:0_18:1)	PC(18:0_18:1(Δ12)) 862.54,720.51, ; PC(18:0_18:1(Δ11)) 848.53,706.49, ; PC(18:0_18:1(Δ9)) 820.5,678.46, ; PC(18:0_18:1(Δ8)) 806.48,664.44, ;
45.89	986.629	[M+Trifap+H]+	PC(38:3)	PC(18:0_20:3);PC(16:0_22:3);PC(18:1_20:2)	PC(18:0_20:3(Δ8,11,14)) 886.54,744.5, 846.51,704.47, 806.48,664.44, ; PC(18:1(Δ12)_20:2(Δ8,11)) 886.54,744.5, /844.49,702.46, 804.46,662.42, ; PC(18:1(Δ12)_20:2(Δ11,14)) 886.54,744.5, /886.54,744.5, 846.51,704.47, ; PC(18:1(Δ9)_20:2(Δ8,11)) 844.49,702.46, /844.49,702.46, 804.46,662.42, ; PC(18:1(Δ9)_20:2(Δ11,14)) 844.49,702.46, /886.54,744.5, 846.51,704.47, ;
100	960.627	[M+Trifap+H]+	PC(36:2)	PC(18:1_18:1);PC(18:0_18:2)	PC(18:0_18:2(Δ9,12)) 860.54,718.5, 820.51,678.47, ; PC(18:1(Δ12)_18:1(Δ12)) 860.54,718.5, ; PC(18:1(Δ11)_18:1(Δ11)) 846.52,704.48, ; PC(18:1(Δ9)_18:1(Δ9)) 818.49,676.45, ;
0.3	878.569	[M+Trifap+H]+	PE(33:1)	PE(16:0_17:1);PE(15:0_18:1)	PE(16:0_17:1(Δ8)) 595.41,453.38, ; PE(15:0_18:1(Δ9)) 595.41,453.38, ;
0.4	878.569	[M+Trifap+H]+	PE(O-34:1)	PE(O-16:0_18:1);PE(O-17:0_17:1);PE(O-18:0_16:1)	PE(O-18:0_16:1(Δ7)) 595.41,453.38, ; PE(O-17:0_17:1(Δ8)) 595.41,453.38, ; PE(O-16:0_18:1(Δ9)) 595.41,453.38, ;
0.91	928.585	[M+Trifap+H]+	PE(O-38:4)	PE(O-18:1_20:3);PE(O-20:4_18:0);PE(O-18:0_20:4)	PE(O-18:1_20:3(Δ8,11,14)) 687.48,545.44, /687.48,545.44, 647.45,505.41, 607.41,465.38, ;
0.93	888.53	[M+Trifap+H]+	PE(34:3)	PE(16:0_18:3);PE(16:1_18:2)	PE(16:0_18:3(Δ9,12,15)) 689.47,547.43, 649.44,507.4, 609.41,467.37, ; PE(16:1(Δ10)_18:2(Δ9,12)) 647.42,505.38, /647.42,505.38, 607.39,465.35, ;
0.99	906.57	[M+Trifap+H]+	PE(35:1)	PE(17:1_18:0);PE(17:0_18:1);PE(16:0_19:1)	PE(17:1(Δ11)_18:0) 665.48,523.44, ;PE(17:0_18:1(Δ12)) 665.48,523.44, ; PE(16:0_19:1(Δ13)) 665.48,523.44; PE(17:1(Δ9)_18:0) 637.43,495.39, ; PE(17:1(Δ8)_18:0) 623.42,481.38, ; PE(17:0_18:1(Δ10)) 637.43,495.39, ; PE(17:0_18:1(Δ9)) 623.42,481.38, ; PE(16:0_19:1(Δ11)) 637.43,495.39, ; PE(16:0_19:1(Δ10)) 623.42,481.38, ;
1.17	956.589	[M+Trifap+H]+	PE(39:4)	PE(19:0_20:4);PE(17:0_22:4)	PE(17:0_22:4(Δ7,10,13,16)) 715.48,573.44, 675.45,533.41, 635.42,493.38, 595.39,453.35, ; PE(19:0_20:4(Δ5,8,11,14)) 715.48,573.44, 675.45,533.41, 635.42,493.38, 595.39,453.35, ;
1.41	872.532	[M+Trifap+H]+	PE(O-34:4)	PE(O-14:1_20:3);PE(O-16:2_18:2)	PE(O-16:2_18:2(Δ9,12)) 631.42,489.39, 591.39,449.36, ;
1.43	946.603	[M+Trifap+H]+	PE(38:2)	PE(18:0_20:2)	PE(18:0_20:2(Δ8,11)) 663.45,521.41, 623.42,481.38, ; PE(18:0_20:2(Δ11,14)) 705.5,563.46, 665.46,523.43, ;
1.44	902.57	[M+Trifap+H]+	PE(O-36:3)	PE(O-18:1_18:2);PE(O-18:3_18:0);PE(O-18:2_18:1)	PE(O-18:2_18:1(Δ11)) 647.45,505.41, ;
1.53	928.562	[M+Trifap+H]+	PE(37:4)	PE(17:0_20:4)	PE(17:0_20:4(Δ5,8,11,14)) 687.45,545.42, 647.42,505.38, 607.39,465.35, 567.36,425.32, ;
1.72	904.58	[M+Trifap+H]+	PE(35:2)	PE(17:1_18:1);PE(17:0_18:2)	PE(17:0_18:2(Δ9,12)) 663.47,521.43, 623.44,481.4, ; PE(17:1(Δ11)_18:1(Δ13)) 663.47,521.43, /677.49,535.45, ; PE(17:1(Δ8)_18:1(Δ13)) 621.41,479.37 /677.49,535.45; PE(17:1(Δ9)_18:1(Δ13)) 635.44,493.4 /677.49,535.45;PE(17:1(Δ11)_18:1(Δ12)) 663.47,521.43, /663.47,521.43, ; PE(17:1(Δ8)_18:1(Δ9)) 621.41,479.37, /621.41,479.37, ; PE(17:1(Δ9)_18:1(Δ10)) 635.44,493.4, /635.44,493.4, ;
1.96	876.554	[M+Trifap+H]+	PE(O-34:2)	PE(O-16:1_18:1);PE(O-16:0_18:2)	PE(O-16:1(Δ10)_18:1(Δ12)) 635.45,493.41, /635.45,493.41, ;
2.1	922.543	[M+Trifap+H]+	PE(O-38:7)	PE(O-16:1_22:6);PE(O-20:7_18:0);PE(O-16:2_22:5);PE(O-18:3_20:4)	PE(O-18:3(Δ9,12,15)_20:4(Δ8,11,14,17)) 723.48,581.44, 683.45,541.41, 643.42,501.38, /723.48,581.44, 683.45,541.41, 643.42,501.38, 603.39,461.35, ;
2.14	938.545	[M+Trifap+H]+	PE(38:6)	PE(18:2_20:4);PE(16:0_22:6);PE(18:1_20:5)	PE(18:2(Δ9,12)_20:4(Δ8,11,14,17)) 697.44,555.4, 657.41,515.37, /739.48,597.45, 699.45,557.41, 659.42,517.38, 619.39,477.35, ; PE(18:1(Δ12)_20:5(Δ5,8,11,14,17)) 697.44,555.4, /739.48,597.45, 699.45,557.41, 659.42,517.38, 619.39,477.35, 579.36,437.32, ; PE(18:1(Δ11)_20:5(Δ5,8,11,14,17)) 683.42,541.38, /739.48,597.45, 699.45,557.41, 659.42,517.38, 619.39,477.35, 579.36,437.32, ;
2.57	966.575	[M+Trifap+H]+	PE(40:6)	PE(18:0_22:6);PE(18:2_22:4);PE(18:1_22:5)	PE(18:0_22:6(Δ4,7,10,13,16,19)) 767.51,625.48, 727.48,585.44, 687.45,545.41, 647.42,505.38, 607.39,465.35, 567.36,425.32, ; PE(18:1(Δ9)_22:5(Δ7,10,13,16,19)) 683.42,541.38, /767.51,625.48, 727.48,585.44, 687.45,545.41, 647.42,505.38, 607.39,465.35, ;
3.39	914.545	[M+Trifap+H]+	PE(36:4)	PE(18:1_18:3);PE(16:0_20:4);PE(18:2_18:2)	PE(18:1(Δ12)_18:3(Δ6,9,12)) 673.44,531.4, /673.44,531.4, 633.41,491.37, 593.37,451.34, ; PE(18:1(Δ11)_18:3(Δ6,9,12)) 659.42,517.38, /673.44,531.4, 633.41,491.37, 593.37,451.34, ; PE(16:0_20:4(Δ5,8,11,14)) 673.44,531.4, 633.41,491.37, 593.37,451.34, 553.34,411.31, ; PE(18:2(Δ9,12)_18:2(Δ9,12)) 673.44,531.4, 633.41,491.37, ;
3.72	860.533	[M+Trifap+H]+	PE(O-33:3)	PE(O-15:1_18:2);PE(O-15:2_18:1)	PE(O-15:1_18:2(Δ9,12)) 619.43,477.39, 579.39,437.36, ; PE(O-15:2_18:1(Δ12)) 619.42,477.39, ; PE(O-15:2_18:1(Δ8)) 563.36,421.32, ;
4.22	926.574	[M+Trifap+H]+	PE(O-38:5)	PE(O-16:1_22:4);PE(O-16:0_22:5);PE(O-18:2_20:3);PE(O-18:1_20:4);PE(O-20:5_18:0)	PE(O-18:2(Δ9,12)_20:3(Δ8,11,14)) 685.47,543.43, 645.43,503.4, /685.47,543.43, 645.43,503.4, 605.4,463.37, ; PE(O-16:1_22:4(Δ7,10,13,16)) 685.47,543.43, 645.43,503.4, 605.4,463.37, 565.37,423.33, ; PE(O-18:1_20:4(Δ5,8,11,14)) 685.47,543.43, 645.43,503.4, 605.4,463.37, 565.37,423.33, ;
5.12	892.557	[M+Trifap+H]+	PE(34:1)	PE(16:0_18:1);PE(16:1_18:0)	PE(16:1(Δ10)_18:0) 651.45,509.41, ; PE(16:1(Δ9)_18:0) 637.43,495.4, ; PE(16:1(Δ7)_18:0) 609.4,467.36, ; PE(16:0_18:1(Δ12)) 651.45,509.41, ; PE(16:0_18:1(Δ11)) 637.43,495.4, ; PE(16:0_18:1(Δ9)) 609.4,467.36, ;
5.3	874.545	[M+Trifap+H]+	PE(O-34:3)	PE(O-16:3_18:0);PE(O-16:2_18:1);PE(O-16:1_18:2)	PE(O-16:2_18:1(Δ12)) 633.44,491.4, ; PE(O-16:2_18:1(Δ9)) 591.39,449.35, ; PE(O-16:1(Δ10)_18:2(Δ9,12)) 633.44,491.4, /633.44,491.4, 593.41,451.37, ; PE(O-16:1(Δ7)_18:2(Δ9,12)) 591.39,449.35, /633.44,491.4, 593.41,451.37, ;
5.37	924.556	[M+Trifap+H]+	PE(O-38:6)	PE(O-18:2_20:4);PE(O-16:2_22:4);PE(O-16:1_22:5)	PE(O-16:1(Δ10)_22:5(Δ7,10,13,16,19)) 683.45,541.41, /725.5,583.46, 685.46,543.43, 645.43,503.39, 605.4,463.36, 565.37,423.33, ; PE(O-18:2_20:4(Δ8,11,14,17)) 725.5,583.46, 685.46,543.43, 645.43,503.39, 605.4,463.36, ;
6.96	916.56	[M+Trifap+H]+	PE(36:3)	PE(16:0_20:3);PE(18:0_18:3);PE(18:1_18:2)	PE(18:0_18:3(Δ9,12,15)) 717.5,575.46, 677.47,535.43, 637.44,495.4, ; PE(18:0_18:3(Δ6,9,12)) 675.45,533.41, 635.42,493.38, 595.39,453.35, ; PE(18:1(Δ13)_18:2(Δ9,12)) 689.47,547.43, /675.45,533.41, 635.42,493.38, ; PE(18:1(Δ12)_18:2(Δ9,12)) 675.45,533.41, /675.45,533.41, 635.42,493.38, ; PE(18:1(Δ11)_18:2(Δ9,12)) 661.44,519.4, /675.45,533.41, 635.42,493.38, ; PE(18:1(Δ10)_18:2(Δ9,12)) 647.42,505.38…
7.69	890.546	[M+Trifap+H]+	PE(34:2)	PE(16:0_18:2);PE(16:1_18:1)	PE(16:0_18:2(Δ9,12)) 649.44,507.4, 609.41,467.37, ; PE(16:1(Δ10)_18:1(Δ12)) 649.44,507.4, /649.44,507.4, ; PE(16:1(Δ10)_18:1(Δ11)) 649.44,507.4, /635.42,493.38, ; PE(16:1(Δ10)_18:1(Δ9)) 649.44,507.4, /607.39,465.35, ; PE(16:1(Δ9)_18:1(Δ12)) 635.42,493.38, /649.44,507.4, ; PE(16:1(Δ9)_18:1(Δ11)) 635.42,493.38, /635.42,493.38, ; PE(16:1(Δ9)_18:1(Δ9)) 635.42,493.38, /607.39,465.35, ; PE(16:1(Δ7)_18:…
9.99	940.551	[M+Trifap+H]+	PE(38:5)	PE(18:0_20:5);PE(16:0_22:5);PE(18:1_20:4);PE(18:2_20:3)	PE(18:1(Δ12)_20:4(Δ5,8,11,14)) 699.44,557.41, /699.44,557.41, 659.41,517.37, 619.38,477.34, 579.35,437.31, ; PE(18:1(Δ12)_20:4(Δ8,11,14,17)) 699.44,557.41, /741.49,599.45, 701.46,559.42, 661.43,519.39, 621.4,479.36, ; PE(18:1(Δ11)_20:4(Δ5,8,11,14)) 685.43,543.39, /699.44,557.41, 659.41,517.37, 619.38,477.34, 579.35,437.31, ; PE(18:1(Δ11)_20:4(Δ8,11,14,17)) 685.43,543.39, /741.49,599.45, 701.46,55…
9.99	968.584	[M+Trifap+H]+	PE(40:5)	PE(18:1_22:4);PE(20:1_20:4);PE(18:2_22:3);PE(18:0_22:5)	PE(20:1(Δ14)_20:4(Δ5,8,11,14)) 727.48,585.44, /727.48,585.44, 687.44,545.41, 647.41,505.38, 607.38,465.34, ; PE(20:1(Δ14)_20:4(Δ8,11,14,17)) 727.48,585.44, /769.52,627.48, 729.49,587.45, 689.46,547.42, 649.43,507.39, ; PE(20:1(Δ11)_20:4(Δ5,8,11,14)) 685.43,543.39, /727.48,585.44, 687.44,545.41, 647.41,505.38, 607.38,465.34, ; PE(20:1(Δ11)_20:4(Δ8,11,14,17)) 685.43,543.39, /769.52,627.48, 729.49,5…
13	970.605	[M+Trifap+H]+	PE(40:4)	PE(18:0_22:4)	PE(18:0_22:4(Δ7,10,13,16)) 729.5,587.46, 689.47,547.43, 649.43,507.4, 609.4,467.37, ;
14.41	920.588	[M+Trifap+H]+	PE(36:1)	PE(18:0_18:1)	PE(18:0_18:1(Δ12)) 679.48,537.44, ; PE(18:0_18:1(Δ11)) 665.46,523.43, ; PE(18:0_18:1(Δ9)) 637.43,495.39, ;
16.17	944.582	[M+Trifap+H]+	PE(38:3)	PE(18:0_20:3);PE(18:2_20:1);PE(18:1_20:2);PE(16:0_22:3)	PE(18:2(Δ9,12)_20:1(Δ14)) 703.47,561.44, 663.44,521.41, /703.47,561.44, ; PE(18:2(Δ9,12)_20:1(Δ13)) 703.47,561.44, 663.44,521.41, /689.46,547.42, ; PE(18:2(Δ9,12)_20:1(Δ11)) 703.47,561.44, 663.44,521.41, /661.43,519.39, ; PE(18:2(Δ9,12)_20:1(Δ10)) 703.47,561.44, 663.44,521.41, / 647.41,505.37,, ; PE(18:0_20:3(Δ8,11,14)) 703.47,561.44, 663.44,521.41, 623.41,481.37, ; PE(18:1(Δ12)_20:2(Δ8,11)) 703.…
48.12	918.57	[M+Trifap+H]+	PE(36:2)	PE(18:1_18:1);PE(18:0_18:2)	PE(18:0_18:2(Δ9,12)) 677.46,535.42, 637.43,495.39, ; PE(18:1(Δ13)_18:1(Δ13)) 691.48,549.44, ; PE(18:1(Δ12)_18:1(Δ12)) 677.46,535.42, ; PE(18:1(Δ11)_18:1(Δ11)) 663.45,521.41, ; PE(18:1(Δ10)_18:1(Δ10)) 649.43,507.39, ; PE(18:1(Δ9)_18:1(Δ9)) 635.42,493.38, ; PE(18:1(Δ8)_18:1(Δ8)) 621.4,479.36, ;
100	942.567	[M+Trifap+H]+	PE(38:4)	PE(18:1_20:3);PE(16:0_22:4);PE(18:0_20:4);PE(18:2_20:2)	PE(16:0_22:4(Δ7,10,13,16)) 701.46,559.42, 661.43,519.39, 621.4,479.36, 581.37,439.33 ; PE(16:0_22:4(Δ10,13,16,19)) 743.51,601.47, 703.48,561.44, 663.44,521.41, 623.41,481.37, ;PE(18:1(Δ12)_20:3(Δ8,11,14)) 701.46,559.42, /701.46,559.42, 661.43,519.39, 621.4,479.36, ; PE(18:1(Δ11)_20:3(Δ8,11,14)) 687.44,545.41, /701.46,559.42, 661.43,519.39, 621.4,479.36, ; PE(18:1(Δ10)_20:3(Δ8,11,14)) 673.43,531.3…
0.88	888.56	[M+Trifap+H]+	PnE(35:2)	PnE(17:0_18:2)	PnE(17:0_18:2(Δ9,12)) 663.45,521.41, 623.42,481.38, ;
1.67	876.561	[M+Trifap+H]+	PnE(34:1)	PnE(16:0_18:1)	PnE(16:0_18:1(Δ9)) 609.4,467.36, ;
2.55	874.545	[M+Trifap+H]+	PnE(34:2)	PnE(16:0_18:2);PnE(16:1_18:1)	PnE(16:0_18:2(Δ9,12)) 649.43,507.39, 609.4,467.36, ; PnE(16:1(Δ10)_18:1(Δ12)) 649.43,507.39, /649.43,507.39, ; PnE(16:1(Δ10)_18:1(Δ11)) 649.43,507.39, /635.42,493.38, ; PnE(16:1(Δ10)_18:1(Δ8)) 649.43,507.39, /593.37,451.33, ; PnE(16:1(Δ9)_18:1(Δ12)) 635.42,493.38, /649.43,507.39, ; PnE(16:1(Δ9)_18:1(Δ11)) 635.42,493.38, /635.42,493.38, ; PnE(16:1(Δ9)_18:1(Δ8)) 635.42,493.38, /593.37,451.33, ; PnE…
4.82	898.546	[M+Trifap+H]+	PnE(36:4)	PnE(18:2_18:2);PnE(16:0_20:4)	PnE(16:0_20:4(Δ5,8,11,14)) 673.43,531.39, 633.4,491.36, 593.37,451.33, 553.34,411.3, ; PnE(18:2(Δ9,12)_18:2(Δ9,12)) 673.43,531.39, 633.4,491.36, ;
5.35	900.563	[M+Trifap+H]+	PnE(36:3)	PnE(16:0_20:3);PnE(18:0_18:3);PnE(18:1_18:2)	PnE(18:1(Δ12)_18:2(Δ9,12)) 675.45,533.41, /675.45,533.41, 635.42,493.38, ;
6.65	954.604	[M+Trifap+H]+	PnE(40:4)	PnE(18:0_22:4)	PnE(18:0_22:4(Δ7,10,13,16)) 729.49,587.45, 689.46,547.42, 649.43,507.39, 609.4,467.36, ;
9.54	924.566	[M+Trifap+H]+	PnE(38:5)	PnE(18:1_20:4);PnE(18:0_20:5)	PnE(18:1_20:4(Δ8,11,14,17)) 741.5,599.46, 701.47,559.43, 661.44,519.4, 621.41,479.37, ;
13.61	904.588	[M+Trifap+H]+	PnE(36:1)	PnE(18:0_18:1)	PnE(18:0_18:1(Δ12)) 679.48,537.44, ; PnE(18:0_18:1(Δ9)) 637.43,495.39, ; PnE(18:0_18:1(Δ8)) 623.41,481.38, ;
22.42	928.585	[M+Trifap+H]+	PnE(38:3)	PnE(18:0_20:3)	PnE(18:0_20:3(Δ8,11,14)) 703.47,561.43, 663.44,521.4, 623.41,481.37, ;
57.95	902.572	[M+Trifap+H]+	PnE(36:2)	PnE(18:1_18:1);PnE(18:0_18:2)	PnE(18:1(Δ12)_18:1(Δ12)) 677.46,535.42, ; PnE(18:1(Δ9)_18:1(Δ9)) 635.41,493.37, ; PnE(18:0_18:2(Δ9,12)) 677.46,535.42, 637.43,495.39, ;
100	926.574	[M+Trifap+H]+	PnE(38:4)	PnE(18:1_20:3);PnE(16:0_22:4);PnE(18:0_20:4)	PnE(16:0_22:4(Δ7,10,13,16)) 701.46,559.42, 661.43,519.39, 621.4,479.36, 581.37,439.33, ; PnE(18:0_20:4(Δ5,8,11,14)) 701.46,559.42, 661.43,519.39, 621.4,479.36, 581.37,439.33, ; PnE(18:1(Δ12)_20:3(Δ8,11,14)) 701.46,559.42, /701.46,559.42, 661.43,519.39, 621.4,479.36, ; PnE(18:1(Δ11)_20:3(Δ8,11,14)) 687.45,545.41, /701.46,559.42, 661.43,519.39, 621.4,479.36; PnE(18:1(Δ10)_20:3(Δ8,11,14)) 673.43,531…
5.25	987.7	[M+Trifap+H]+	SM(d42:2)	SM(d18:1_24:1);SM(d18:2_24:0)	SM(d18:1_24:1(Δ15)) 845.56,703.53, ; SM(d18:2_24:0) ;
6.88	986.564	[M+Trifap+H]+	PS(38:4)	PS(18:0_20:4);PS(18:1_20:3);PS(16:0_22:4)	PS(18:1_20:3(Δ8,11,14)) 701.47,559.43, 661.44,519.4, 621.4,479.37, ; PS(18:0_20:4(Δ5,8,11,14)) 701.47,559.43, 661.44,519.4, 621.4,479.37, 581.37,439.33, ; PS(16:0_22:4(Δ7,10,13,16)) 701.47,559.43, 661.44,519.4, 621.4,479.37, 581.37,439.33, ;
15.67	990.59	[M+Trifap+H]+	PS(38:2)	PS(18:1_20:1);PS(18:0_20:2)	PS(18:0_20:2(Δ8,11)) 663.45,521.41, 623.41,481.38, ; PS(18:0_20:2(Δ11,14)) 705.49,563.45, 665.46,523.42, ; PS(18:1(Δ13)_20:1(Δ14)) 719.51,577.47, /705.49,563.45, ; PS(18:1(Δ13)_20:1(Δ13)) 719.51,577.47, /691.48,549.44, ; PS(18:1(Δ13)_20:1(Δ11)) 719.51,577.47, /663.45,521.41, ; 719.51,577.47, /649.43,507.39; PS(18:1(Δ13)_20:1(Δ10)) 719.51,577.47, /649.43,507.39, ; PS(18:1(Δ12)_20:1(Δ14)) 705.49,56…
53.78	1012.58	[M+Trifap+H]+	PS(40:5)	PS(18:0_22:5);PS(18:1_22:4)	PS(18:1_22:4(Δ7,10,13,16)) 727.48,585.44, 687.45,545.41, 647.42,505.38, 607.39,465.35, ; PS(18:0_22:5(Δ7,10,13,16,19)) 769.53,627.49, 729.5,587.46, 689.46,547.43, 649.43,507.4, 609.4,467.36, ;
58.54	964.578	[M+Trifap+H]+	PS(36:1)	PS(18:0_18:1)	PS(18:0_18:1(Δ12)) 679.48,537.44, ; PS(18:0_18:1(Δ11)) 665.46,523.43, ; PS(18:0_18:1(Δ9)) 637.43,495.4, ;
90.19	1014.59	[M+Trifap+H]+	PS(40:4)	PS(18:0_22:4);PS(18:1_22:3);PS(20:0_20:4)	PS(20:0_20:4(Δ5,8,11,14)) 729.5,587.46, 689.46,547.43, 649.43,507.39, 609.4,467.36, ; PS(18:0_22:4(Δ7,10,13,16)) 729.5,587.46, 689.46,547.43, 649.43,507.39, 609.4,467.36, ;
90.82	988.579	[M+Trifap+H]+	PS(38:3)	PS(18:2_20:1);PS(18:0_20:3);PS(18:1_20:2)	PS(18:1(Δ12)_20:2(Δ11,14)) 703.48,561.44, /703.48,561.44, 663.45,521.41, ; PS(18:1(Δ9)_20:2(Δ11,14)) 661.43,519.4, /703.48,561.44, 663.45,521.41, ; PS(18:0_20:3(Δ8,11,14)) 703.48,561.44, 663.45,521.41, 623.42,481.38, ; PS(18:2(Δ9,12)_20:1(Δ14)) 703.48,561.44, 663.45,521.41, /703.48,561.44, ; PS(18:2(Δ9,12)_20:1(Δ11)) 703.48,561.44, 663.45,521.41, /661.43,519.4, ; PS(18:2(Δ9,12)_20:1(Δ13)) 703.48,…
100	962.565	[M+Trifap+H]+	PS(36:2)	PS(18:0_18:2);PS(18:1_18:1)	PS(18:0_18:2(Δ9,12)) 677.47,535.43, 637.44,495.4, ; PS(18:1(Δ12)_18:1(Δ12)) 677.47,535.43, ; PS(18:1(Δ11)_18:1(Δ11)) 663.45,521.41, ; PS(18:1(Δ10)_18:1(Δ10)) 649.44,507.4, ; PS(18:1(Δ9)_18:1(Δ9)) 635.42,493.38, ;
22.73	1002.6	[M+Me+Trifap+NH4]+	PG(38:5)	PG(18:2_20:3);PG(18:1_20:4);PG(16:0_22:5)	PG(18:2(Δ9,12)_20:3(Δ8,11,14)) 699.45,557.41, 659.42,517.38, /699.45,557.41, 659.42,517.38, 619.39,477.35, ;
29.83	1006.62	[M+Me+Trifap+NH4]+	PG(38:3)	PG(18:0_20:3);PG(18:2_20:1);PG(18:1_20:2)	PG(18:1(Δ12)_20:2(Δ11,14)) 703.47,561.43, /703.47,561.43, 663.44,521.4, ; PG(18:1(Δ10)_20:2(Δ11,14)) 675.44,533.4, /703.47,561.43, 663.44,521.4, ; PG(18:1(Δ9)_20:2(Δ11,14)) 661.42,519.39, /703.47,561.43, 663.44,521.4, ; PG(18:2(Δ9,12)_20:1(Δ14)) 703.47,561.43, 663.44,521.4, /703.47,561.43, ; PG(18:2(Δ9,12)_20:1(Δ12)) 703.47,561.43, 663.44,521.4, /675.44,533.4, ; PG(18:2(Δ9,12)_20:1(Δ11)) 703.47,5…
31.52	982.613	[M+Me+Trifap+NH4]+	PG(36:1)	PG(18:0_18:1)	PG(18:0_18:1(Δ12)) 679.47,537.43, ; PG(18:0_18:1(Δ11)) 665.45,523.41, ; PG(18:0_18:1(Δ9)) 637.42,495.38, ;
31.87	952.575	[M+Me+Trifap+NH4]+	PG(34:2)	PG(16:1_18:1);PG(16:0_18:2)	PG(16:0_18:2(Δ9,12)) 649.43,507.39, 609.4,467.36, ; PG(16:1(Δ10)_18:1(Δ12)) 649.43,507.39, /649.43,507.39, ;
40.94	954.591	[M+Me+Trifap+NH4]+	PG(34:1)	PG(16:0_18:1);PG(16:1_18:0)	PG(16:1(Δ9)_18:0) 637.43,495.39, ; PG(16:1(Δ7)_18:0) 609.4,467.36, ; PG(16:0_18:1(Δ11)) 637.43,495.39, ; PG(16:0_18:1(Δ9)) 609.4,467.36, ;
41.53	978.588	[M+Me+Trifap+NH4]+	PG(36:3)	PG(16:0_20:3);PG(18:1_18:2);PG(18:0_18:3)	PG(18:1(Δ12)_18:2(Δ9,12)) 675.44,533.41, /675.44,533.41, 635.41,493.37, ; PG(18:1(Δ11)_18:2(Δ9,12)) 661.43,519.39, /675.44,533.41, 635.41,493.37, ; PG(18:1(Δ9)_18:2(Δ9,12)) 633.4,491.36, /675.44,533.41, 635.41,493.37, ;
57.23	1004.6	[M+Me+Trifap+NH4]+	PG(38:4)	PG(18:1_20:3);PG(18:2_20:2);PG(18:0_20:4);PG(16:0_22:4)	PG(18:1_20:3(Δ8,11,14)) 701.46,559.42, 661.43,519.39, 621.4,479.36, ; PG(18:0_20:4(Δ5,8,11,14)) 701.46,559.42, 661.43,519.39, 621.4,479.36, 581.37,439.33, ; PG(18:2(Δ9,12)_20:2(Δ11,14)) 701.46,559.42, 661.43,519.39, /701.46,559.42, 661.43,519.39, ; PG(16:0_22:4(Δ7,10,13,16)) 701.46,559.42, 661.43,519.39, 621.4,479.36, 581.37,439.33, ;
72.2	976.572	[M+Me+Trifap+NH4]+	PG(36:4)	PG(18:1_18:3);PG(16:0_20:4);PG(18:2_18:2)	PG(18:2(Δ9,12)_18:2(Δ9,12)) 673.43,531.39, 633.4,491.36, ;
100	980.6	[M+Me+Trifap+NH4]+	PG(36:2)	PG(16:0_20:2);PG(18:0_18:2);PG(18:1_18:1)	PG(18:0_18:2(Δ9,12)) 677.46,535.42, 637.42,495.39, ; PG(18:1(Δ12)_18:1(Δ12)) 677.46,535.42, ; PG(18:1(Δ11)_18:1(Δ11)) 663.44,521.4, ; PG(18:1(Δ9)_18:1(Δ9)) 635.41,493.37, ; PG(16:0_20:2(Δ11,14)) 677.46,535.42, 637.42,495.39, ;
2.36	1056.62	[M+Me+Trifap+NH4]+	PI(35:1)	PI(17:0_18:1);PI(17:1_18:0)	PI(17:0_18:1(Δ13)) 679.51,537.47, ;PI(17:0_18:1(Δ11)) 651.44,509.4, ; PI(17:0_18:1(Δ10)) 637.42,495.39, ; PI(17:0_18:1(Δ9)) 623.41,481.37, ; PI(17:1(Δ9)_18:0) 637.42,495.39, ; PI(17:1(Δ8)_18:0) 623.41,481.37, ;
2.5	1054.6	[M+Me+Trifap+NH4]+	PI(35:2)	PI(17:0_18:2)	PI(17:0_18:2(Δ9,12)) 663.44,521.4, 623.4,481.37, ;
2.75	1064.59	[M+Me+Trifap+NH4]+	PI(36:4)	PI(18:2_18:2);PI(16:0_20:4);PI(18:1_18:3)	PI(18:1(Δ12)_18:3(Δ6,9,12)) 673.43,531.39, /673.43,531.39, 633.39,491.36, 593.36,451.33, ; PI(18:2(Δ9,12)_18:2(Δ9,12)) 673.43,531.39, 633.39,491.36, ;
5.5	1040.59	[M+Me+Trifap+NH4]+	PI(34:2)	PI(16:0_18:2);PI(16:1_18:1)	PI(16:1(Δ10)_18:1(Δ12)) 649.42,507.39, /649.42,507.39, ; PI(16:1(Δ8)_18:1(Δ10)) 621.4,479.37, /621.4,479.37; PI(16:1(Δ9)_18:1(Δ11)) 635.41,493.37, /635.41,493.37, ; PI(16:1(Δ7)_18:1(Δ9)) 607.4,465.36, /607.4,465.36, ;PI(16:0_18:2(Δ9,12)) 649.42,507.39, 609.39,467.35, ;
5.51	1098.7	[M+Me+Trifap+NH4]+	PI(38:1)	PI(18:0_20:1)	PI(18:0_20:1(Δ9)) 637.44,495.4, ; PI(18:0_20:1(Δ14)) 707.54,565.5, ; PI(18:0_20:1(Δ11)) 665.49,523.45, ;
7.25	1042.61	[M+Me+Trifap+NH4]+	PI(34:1)	PI(16:0_18:1);PI(16:1_18:0)	PI(16:1(Δ10)_18:0) 651.45,509.42, ; PI(16:1(Δ9)_18:0) 637.44,495.4, ; PI(16:1(Δ8)_18:0) 623.42,481.38, ; PI(16:1(Δ7)_18:0) 609.41,467.37, ; PI(16:0_18:1(Δ12)) 651.45,509.42, ; PI(16:0_18:1(Δ11)) 637.44,495.4, ; PI(16:0_18:1(Δ10)) 623.42,481.38, ; PI(16:0_18:1(Δ9)) 609.41,467.37, ; PI(16:1(Δ6)_18:0) 595.41,453.38, ;PI(16:0_18:1(Δ8)) 595.41,453.38, ;
8.1	1066.61	[M+Me+Trifap+NH4]+	PI(36:3)	PI(18:1_18:2);PI(18:0_18:3);PI(16:0_20:3)	PI(16:0_20:3(Δ8,11,14)) 675.45,533.42, 635.42,493.38, 595.39,453.35, ; PI(18:0_18:3(Δ9,12,15)) 717.5,575.46, 677.47,535.43, 637.44,495.4, ; PI(18:0_18:3(Δ6,9,12)) 675.45,533.42, 635.42,493.38, 595.39,453.35, ; PI(18:1(Δ12)_18:2(Δ9,12)) 675.45,533.42, /675.45,533.42, 635.42,493.38, ; PI(18:1(Δ11)_18:2(Δ9,12)) 661.44,519.4, /675.45,533.42, 635.42,493.38, ; PI(18:1(Δ10)_18:2(Δ9,12)) 647.4,505.37, /6…
8.35	1090.61	[M+Me+Trifap+NH4]+	PI(38:5)	PI(18:0_20:5);PI(18:2_20:3);PI(16:0_22:5);PI(18:1_20:4)	PI(18:1(Δ12)_20:4(Δ5,8,11,14)) 699.45,557.41, /699.45,557.41, 659.41,517.38, 619.38,477.34, 579.35,437.31, ; PI(18:1(Δ12)_20:4(Δ8,11,14,17)) 699.45,557.41, /741.49,599.45, 701.46,559.42, 661.43,519.39, 621.4,479.36, ; PI(18:1(Δ11)_20:4(Δ5,8,11,14)) 685.43,543.39, /699.45,557.41, 659.41,517.38, 619.38,477.34, 579.35,437.31, ; PI(18:1(Δ11)_20:4(Δ8,11,14,17)) 685.43,543.39, /741.49,599.45, 701.46,55…
11	1118.64	[M+Me+Trifap+NH4]+	PI(40:5)	PI(18:1_22:4);PI(18:0_22:5)	PI(18:0_22:5(Δ7,10,13,16,19)) 769.52,627.48, 729.49,587.45, 689.46,547.42, 649.43,507.39, 609.4,467.36, ; PI(18:1(Δ12)_22:4(Δ7,10,13,16)) 727.48,585.44, /727.48,585.44, 687.44,545.41, 647.41,505.37, 607.38,465.34, ;
13.85	1096.65	[M+Me+Trifap+NH4]+	PI(38:2)	PI(18:1_20:1);PI(18:0_20:2)	PI(18:1(Δ12)_20:1(Δ14)) 705.49,563.46, /705.49,563.46, ; PI(18:1(Δ12)_20:1(Δ13)) 705.49,563.46, /691.48,549.44, ; PI(18:1(Δ12)_20:1(Δ11)) 705.49,563.46, /663.45,521.41, ; PI(18:1(Δ12)_20:1(Δ10)) 705.49,563.46, /649.43,507.39;PI(18:1(Δ11)_20:1(Δ14)) 691.48,549.44, /705.49,563.46, ; PI(18:1(Δ11)_20:1(Δ13)) 691.48,549.44, /691.48,549.44, ; PI(18:1(Δ11)_20:1(Δ11)) 691.48,549.44, /663.45,521.41, ; PI(…
14.83	1120.65	[M+Me+Trifap+NH4]+	PI(40:4)	PI(18:1_22:3);PI(18:0_22:4)	PI(18:0_22:4(Δ7,10,13,16)) 729.49,587.46, 689.46,547.42, 649.43,507.39, 609.4,467.36, ;
26.3	1070.64	[M+Me+Trifap+NH4]+	PI(36:1)	PI(18:0_18:1)	PI(18:0_18:1(Δ13)) 693.49,551.45, ; PI(18:0_18:1(Δ12)) 679.48,537.44, ; PI(18:0_18:1(Δ11)) 665.46,523.42, ; PI(18:0_18:1(Δ10)) 651.44,509.41, ; PI(18:0_18:1(Δ9)) 637.43,495.39, ; PI(18:0_18:1(Δ8)) 623.41,481.37, ;
63.6	1068.62	[M+Me+Trifap+NH4]+	PI(36:2)	PI(16:0_20:2);PI(18:0_18:2);PI(18:1_18:1)	PI(16:0_20:2(Δ8,11)) 635.41,493.37, 595.38,453.34, ; PI(16:0_20:2(Δ11,14)) 677.46,535.42, 637.43,495.39, ; PI(18:0_18:2(Δ9,12)) 677.46,535.42, 637.43,495.39, ; PI(18:1(Δ13)_18:1(Δ13)) 691.48,549.44, ; PI(18:1(Δ12)_18:1(Δ12)) 677.46,535.42, ; PI(18:1(Δ11)_18:1(Δ11)) 663.44,521.41, ; PI(18:1(Δ10)_18:1(Δ10)) 649.43,507.39, ; PI(18:1(Δ9)_18:1(Δ9)) 635.41,493.37, ; PI(18:1(Δ8)_18:1(Δ8)) 621.4,479.36, ;
69.49	1094.63	[M+Me+Trifap+NH4]+	PI(38:3)	PI(18:0_20:3);PI(16:0_22:3);PI(18:1_20:2)	PI(18:1(Δ12)_20:2(Δ8,11)) 703.47,561.44, /661.43,519.39, 621.4,479.36, ; PI(18:1(Δ12)_20:2(Δ11,14)) 703.47,561.44, /703.47,561.44, 663.44,521.4, ; PI(18:1(Δ11)_20:2(Δ8,11)) 689.46,547.42, /661.43,519.39, 621.4,479.36, ; PI(18:1(Δ11)_20:2(Δ11,14)) 689.46,547.42, /703.47,561.44, 663.44,521.4, ; PI(18:1(Δ10)_20:2(Δ8,11)) 675.44,533.4, /661.43,519.39, 621.4,479.36, ; PI(18:1(Δ10)_20:2(Δ11,14)) 675.44…
100	1092.62	[M+Me+Trifap+NH4]+	PI(38:4)	PI(18:0_20:4);PI(18:1_20:3);PI(16:0_22:4)	PI(18:0_20:4(Δ5,8,11,14)) 701.46,559.42, 661.43,519.39, 621.39,479.36, 581.36,439.32, ; PI(18:0_20:4(Δ8,11,14,17)) 743.5,601.47, 703.47,561.43, 663.44,521.4, 623.41,481.37, ; PI(18:1(Δ12)_20:3(Δ8,11,14)) 701.46,559.42, /701.46,559.42, 661.43,519.39, 621.39,479.36, ; PI(18:1(Δ11)_20:3(Δ8,11,14)) 687.44,545.4, /701.46,559.42, 661.43,519.39, 621.39,479.36, ; PI(18:1(Δ10)_20:3(Δ8,11,14)) 673.43,531.3…

## Sheet: Fig 3m
Fig 3m Heatmap of fatty acyls at sn-1 and sn-2 positions of the identiﬁed PCs in bovine liver.
The relative percentage of sn-isomers of PCs	Replicate 1	Replicate 2	Replicate 3	Average	Standard deviation
% PC 14:0/16:0	0.4879	0.5133	0.4933	0.498167	0.0133811
% PC 16:0/14:0	0.5121	0.4867	0.5067	0.501833	0.0133811
% PC 15:0/15:0	1	1	1	1	0
% PC 16:0/15:0	0.7299	0.7643	0.728	0.740733	0.0204314
% PC 15:0/16:0	0.2701	0.2357	0.272	0.259267	0.0204314
% PC 14:0/18:2	1	1	1	1	0
% PC 16:1/16:1	1	1	1	1	0
% PC 14:0/18:1	0.7585	0.8035	0.7705	0.7775	0.0233024
% PC 18:1/14:0	0.2415	0.1965	0.2295	0.2225	0.0233024
% PC 16:0/16:1	0.8451	0.8104	0.8357	0.8304	0.0179469
% PC 16:1/16:0	0.1549	0.1896	0.1643	0.1696	0.0179469
% PC 16:0/16:0	1	1	1	1	0
% PC 14:0/18:0	1	1	1	1	0
% PC 16:0/17:1	0.8362	0.8647	0.8434	0.8481	0.0148199
% PC 17:1/16:0	0.1638	0.1353	0.1566	0.1519	0.0148199
% PC 15:0/18:1	0.7945	0.7625	0.7912	0.782733	0.0176001
% PC 18:1/15:0	0.2055	0.2375	0.2088	0.217267	0.0176001
% PC 16:0/17:0	0.565	0.613	0.579	0.585667	0.0246847
% PC 17:0/16:0	0.435	0.387	0.421	0.414333	0.0246847
% PC 16:0/18:3	1	1	1	1	0
% PC 16:0/18:2	0.9418	0.9292	0.9383	0.936433	0.0065041
% PC 18:2/16:0	0.0582	0.0708	0.0617	0.0635667	0.0065041
% PC 16:1/18:1	0.7822	0.7636	0.7925	0.779433	0.0146473
% PC 18:1/16:1	0.2178	0.2364	0.2075	0.220567	0.0146473
% PC 17:1/17:1	1	1	1	1	0
% PC 16:0/18:1	0.9247	0.9061	0.9116	0.914133	0.00955528
% PC 18:1/16:1	0.0753	0.0939	0.0884	0.0858667	0.00955528
% PC 16:1/18:0	0.3007	0.2783	0.2997	0.2929	0.0126539
% PC 18:0/16:1	0.6993	0.7217	0.7003	0.7071	0.0126539
% PC 16:0/18:0	0.5833	0.574	0.6096	0.588967	0.0184641
% PC 18:0/16:0	0.4167	0.426	0.3904	0.411033	0.0184641
% PC 17:0/18:2	1	1	1	1	0
% PC 17:0/18:1	1	1	1	1	0
% PC 16:0/20:5	1	1	1	1	0
% PC 16:0/20:4	1	1	1	1	0
% PC 18:2/18:2	1	1	1	1	0
% PC 18:0/18:3	1	1	1	1	0
% PC 16:0/20:3	0.8903	0.8951	0.8885	0.8913	0.00341174
% PC 20:3/16:0	0.1097	0.1049	0.1115	0.1087	0.00341174
% PC 18:1/18:2	0.8789	0.8611	0.884	0.874667	0.0120226
% PC 18:2/18:1	0.1211	0.1389	0.116	0.125333	0.0120226
% PC 18:1/18:1	1	1	1	1	0
% PC 18:0/18:2	0.9527	0.9487	0.9518	0.951067	0.00209841
% PC 18:2/18:0	0.0473	0.0513	0.0482	0.0489333	0.00209841
% PC 18:0/18:1	0.9205	0.9345	0.9278	0.9276	0.00700214
% PC 18:1/18:0	0.0795	0.0655	0.0722	0.0724	0.00700214
% PC 18:0/18:0	1	1	1	1	0
% PC 17:0/20:4	1	1	1	1	0
% PC 17:0/20:3	1	1	1	1	0
% PC 16:0/22:6	1	1	1	1	0
% PC 16:0/22:5	1	1	1	1	0
% PC 18:0/20:5	1	1	1	1	0
% PC 18:1/20:4	1	1	1	1	0
% PC 16:0/22:4	1	1	1	1	0
% PC 18:1/20:3	1	1	1	1	0
% PC 18:0/20:4	0.9135	0.894	0.9019	0.903133	0.00980833
% PC 20:4/18:0	0.0865	0.106	0.0981	0.0968667	0.00980833
% PC 16:0/22:3	1	1	1	1	0
% PC 18:1/20:2	1	1	1	1	0
% PC 18:0/20:3	0.9472	0.9339	0.9503	0.9438	0.00871263
% PC 20:3/18:0	0.0528	0.0661	0.0497	0.0562	0.00871263
% PC 18:0/20:2	0.8428	0.8622	0.8675	0.8575	0.0130035
% PC 20:2/18:0	0.1572	0.1378	0.1325	0.1425	0.0130035
% PC 17:0/22:5	1	1	1	1	0
% PC 18:0/22:6	1	1	1	1	0
% PC 18:1/22:4	1	1	1	1	0
% PC 18:0/22:5	0.8524	0.8759	0.8521	0.860133	0.0136552
% PC 22:5/18:0	0.1476	0.1241	0.1479	0.139867	0.0136552
% PC 18:0/22:4	0.9301	0.8978	0.9281	0.918667	0.0180987
% PC 22:4/18:0	0.0699	0.1022	0.0719	0.0813333	0.0180987
% PC 20:4/22:4	1	1	1	1	0
% PC 21:4/21:4	1	1	1	1	0

## Sheet: Fig 4a
Fig 4a Relative compositions (%) of C=C location isomers of FA 14:1, FA 16:1 and FA 18:1(n=6).
Relative compositions (%) of C=C location isomers	Control 1	Control 2	Control 3	Control 4	Control 5	Control 6	Average	Standard deviation
FA 14:1(n-5)	100	100	100	100	100	100	100	0
FA 16:1(n-5)	3.03	3.04	3.04	2.92	3.02	3.26	3.05167	0.111788
FA 16:1(n-7)	52.62	52.09	56.02	53.79	53.97	58.31	54.4667	2.32152
FA 16:1(n-9)	14.65	14.31	13.61	14.18	14.62	13.86	14.205	0.413509
FA 16:1(n-10)	26.83	27.63	24.54	26.44	25.48	21.61	25.4217	2.15438
FA 18:1(n-5)	1.57	1.5	1.49	1.3	1.47	1.39	1.45333	0.094798
FA 18:1(n-7)	31.89	31.38	31.38	31.02	31.43	31.66	31.46	0.294007
FA 18:1(n-9)	52.52	52	53.32	54.12	52.62	52.63	52.8683	0.74357
FA 18:1(n-10)	11.6	12.6	11.61	11.33	11.95	11.79	11.8133	0.437843
FA 18:1(n-12)	1.32	1.44	1.27	1.26	1.42	1.34	1.34167	0.0749444
FA 18:1(n-13)	1.09	1.09	0.94	0.96	1.11	1.19	1.06333	0.0954289

## Sheet: Fig 4c
Fig 4c Fold changes of C=C location isomers of 14:1, FA 16:1, FA 18:1 after inhibition of SCD-1 or FADS2 relative to the control(n=6).
Relative compositions (%) of C=C location isomers	FADS2 inhibition 1	FADS2 inhibition 2	FADS2 inhibition 3	FADS2 inhibition 4	FADS2 inhibition 5	FADS2 inhibition 6	SCD-1 inhibition 1	SCD-1 inhibition 2	SCD-1 inhibition 3	SCD-1 inhibition 4	SCD-1 inhibition 5	SCD-1 inhibition 6	Control 1	Control 2	Control 3	Control 4	Control 5	Control 6	Log2(SCD1 inhibition/ Control)	P value	Log2(FADS2 inhibition/ Control)	P value
FA 14:1(n-5)	100	100	100	100	100	100	0	0	0	0	0	0	100	100	100	100	100	100	#NUM!	#DIV/0!	0	#DIV/0!
FA 16:1(n-5)	3.58	3.17	3.45	3.54	3.4	3.66	1.77	1.59	1.87	1.78	2	1.86	3.03	3.04	3.04	2.92	3.02	3.26	-0.75228	9.22198e-09	0.183952	0.000578035
FA 16:1(n-7)	75.44	75.94	75.53	76.54	76	75.04	15.94	16.43	17.95	15.57	17.02	17.49	52.62	52.09	56.02	53.79	53.97	58.31	-1.70265	4.91539e-12	0.475841	8.80508e-10
FA 16:1(n-9)	15.3	15.25	15.52	14.28	14.55	14.95	9.5	10.19	9.92	10.07	9.26	9.54	14.65	14.31	13.61	14.18	14.62	13.86	-0.543418	2.40939e-09	0.0761572	0.0137121
FA 16:1(n-10)	2.34	2.54	2.16	2.37	2.66	2.83	65.96	64.79	63.49	65.33	64.72	64.33	26.83	27.63	24.54	26.44	25.48	21.61	1.34927	1.52453e-12	-3.35571	1.68161e-10
FA 16:1(n-12)	0	0	0	0	0	0	3.46	3.99	3.49	4.04	3.46	3.38	0	0	0	0	0	0	#DIV/0!	3.80803e-11	#DIV/0!	#DIV/0!
FA 18:1(n-5)	1.47	1.51	1.54	1.54	1.52	1.56	1.12	1.07	1.17	1.12	1.17	1.1	1.57	1.5	1.49	1.3	1.47	1.39	-0.369441	1.41264e-05	0.067866	0.116747
FA 18:1(n-7)	32.1	32.77	31.86	32.31	31.66	32.2	18.77	18.62	18.67	18.37	18.97	18.36	31.89	31.38	31.38	31.02	31.43	31.66	-0.756149	1.49316e-15	0.0313001	0.00580491
FA 18:1(n-9)	62.81	62.21	62.92	62.53	63.41	62.53	40.51	40.55	40.6	41.44	40.48	41.19	52.52	52	53.32	54.12	52.62	52.63	-0.374012	9.14946e-12	0.246867	6.80131e-11
FA 18:1(n-10)	1.8	1.69	1.81	1.72	1.71	1.79	23.87	23.24	23.51	23.7	24.25	24.3	11.6	12.6	11.61	11.33	11.95	11.79	1.01125	3.23308e-13	-2.75224	8.16728e-14
FA 18:1(n-12)	0.2	0.17	0.2	0.2	0.2	0.2	7.68	7.74	7.88	7.56	7.53	7.19	1.32	1.44	1.27	1.26	1.42	1.34	2.50134	2.97736e-14	-2.78248	4.96705e-12
FA 18:1(n-13)	1.62	1.65	1.66	1.7	1.49	1.71	8.06	8.78	8.17	7.81	7.6	7.87	1.09	1.09	0.94	0.96	1.11	1.19	2.9201	1.93894e-12	0.623635	5.05038e-07

## Sheet: Fig 4d
Fig 4d Profiling of phospholipids at the C=C location level in RAW 264.7 macrophages							Summary table
Identiﬁcation of phospholipids in RAW 264.7 macrophagesat C=C level by HILIC-TIMS-PB-MS2 CID							Lipid class	the number of identifications at C=C level
r.t/min	m/z	PB adduct	sum composition	chain composition	C=C information & dignostic ions for C=C position		LPC	8
4.63094	668.35	[M+Trifap+H]+	LPC(16:1)	LPC(16:1)	LPC(16:1(Δ9)) 554.25,412.21, ; LPC(16:1(Δ7)) 526.21,384.18, ; LPC(16:1(Δ6)) 512.2,370.16, ;		LPE	10
4.66318	696.382	[M+Trifap+H]+	LPC(18:1)	LPC(18:1)	LPC(18:1(Δ13)) 610.31,468.27, ; LPC(18:1(Δ11)) 582.28,440.24, ; LPC(18:1(Δ9)) 554.25,412.21, ; LPC(18:1(Δ8)) 540.23,398.19, ; LPC(18:1(Δ5)) 498.18,356.15, ;		SM	2
							PG	27
3.04993	654.329	[M+Trifap+H]+	LPE(18:1)	LPE(18:1)	LPE(18:1(Δ11)) 399.21,257.17, ; LPE(18:1(Δ9)) 371.17,229.14, ; LPE(18:1(Δ8)) 357.16,215.12, ;		PS	77
2.95	682.36	[M+Trifap+H]+	LPE(20:1)	LPE(20:1)	LPE(20:1(Δ13)) 427.24,285.2, ; LPE(20:1(Δ11)) 399.21,257.17, ;		PC	248
3.02077	678.334	[M+Trifap+H]+	LPE(20:3)	LPE(20:3)	LPE(20:3(Δ5,8,11)) 395.18,253.14, 355.15,213.11, 315.12,173.08, ;		PI	339
3.05738	676.319	[M+Trifap+H]+	LPE(20:4)	LPE(20:4)	LPE(20:4(Δ5,8,11,14)) 435.21,293.17, 395.18,253.14, 355.15,213.11, 315.12,173.08, ;		PE	401
2.96155	704.344	[M+Trifap+H]+	LPE(22:4)	LPE(22:4)	LPE(22:4(Δ7,10,13,16)) 463.24,321.2, 423.21,281.17, 383.17,241.14, 343.14,201.1, ;		SUM	1112
3.04808	702.336	[M+Trifap+H]+	LPE(22:5)	LPE(22:5)	LPE(22:5(Δ7,10,13,16,19)) 503.27,361.24, 463.24,321.21, 423.21,281.17, 383.18,241.14, 343.15,201.11, ;
3.01437	700.318	[M+Trifap+H]+	LPE(22:6)	LPE(22:6)	LPE(22:6(Δ4,7,10,13,16,19)) 501.26,359.22, 461.23,319.19, 421.19,279.16, 381.16,239.13, 341.13,199.09, 301.1,159.06, ;
3.78594	906.587	[M+Trifap+H]+	PC(32:1)	PC(15:0_17:1);PC(16:0_16:1);PC(14:0_18:1)	PC(15:0_17:1(Δ10)) 792.48,650.44, ; PC(15:0_17:1(Δ8)) 764.45,622.41, ; PC(15:0_17:1(Δ7)) 750.44,608.4, ; PC(16:0_16:1(Δ11)) 820.51,678.48, ; PC(16:0_16:1(Δ9)) 792.48,650.44, ; PC(16:0_16:1(Δ7)) 764.45,622.41, ; PC(16:0_16:1(Δ6)) 750.44,608.4, ; PC(14:0_18:1(Δ13)) 820.51,678.48, ; PC(14:0_18:1(Δ11)) 792.48,650.44, ; PC(14:0_18:1(Δ9)) 764.45,622.41, ; PC(14:0_18:1(Δ8)) 750.44,608.4, ;
3.62465	904.563	[M+Trifap+H]+	PC(32:2)	PC(16:1_16:1);PC(16:0_16:2)	PC(16:1(Δ9)_16:1(Δ9)) 790.46,648.42, ; PC(16:1(Δ7)_16:1(Δ7)) 762.43,620.39, ; PC(16:1(Δ6)_16:1(Δ6)) 748.41,606.37, ;
3.82099	934.61	[M+Trifap+H]+	PC(34:1)	PC(16:0_18:1);PC(16:1_18:0)	PC(16:0_18:1(Δ13)) 848.54,706.5, ; PC(16:0_18:1(Δ11)) 820.51,678.47, ; PC(16:0_18:1(Δ9)) 792.47,650.44, ; PC(16:0_18:1(Δ8)) 778.46,636.42, ; PC(16:0_18:1(Δ6)) 750.43,608.39, ; PC(16:0_18:1(Δ5)) 736.41,594.37, ; PC(16:1(Δ11)_18:0) 848.54,706.5, ; PC(16:1(Δ9)_18:0) 820.51,678.47, ; PC(16:1(Δ7)_18:0) 792.47,650.44, ; PC(16:1(Δ6)_18:0) 778.46,636.42, ;
3.79706	932.595	[M+Trifap+H]+	PC(34:2)	PC(16:0_18:2);PC(16:1_18:1);PC(17:1_17:1)	PC(16:0_18:2(Δ9,12)) 832.51,690.47, 792.47,650.44, ; PC(16:1(Δ11)_18:1(Δ13)) 846.52,704.48, /846.52,704.48, ; PC(16:1(Δ11)_18:1(Δ11)) 846.52,704.48, /818.49,676.45, ; PC(16:1(Δ11)_18:1(Δ9)) 846.52,704.48, /790.46,648.42, ; PC(16:1(Δ11)_18:1(Δ8)) 846.52,704.48, /776.44,634.4, ; PC(16:1(Δ9)_18:1(Δ13)) 818.49,676.45, /846.52,704.48, ; PC(16:1(Δ9)_18:1(Δ11)) 818.49,676.45, /818.49,676.45, ; PC(16:1(Δ…
1.56507	930.604	[M+Trifap+H]+	PC(34:3)	PC(16:0_18:3);PC(16:1_18:2);PC(16:2_18:1)	PC(16:1(Δ7)_18:2(Δ6,9)) 788.47,646.43, /788.47,646.43, 748.44,606.4, ;
3.74741	948.655	[M+Trifap+H]+	PC(35:1)	PC(17:1_18:0);PC(17:0_18:1)	PC(17:1(Δ10)_18:0) 834.55,692.51, ; PC(17:1(Δ9)_18:0) 820.54,678.5, ; PC(17:1(Δ8)_18:0) 806.52,664.48, ; PC(17:1(Δ7)_18:0) 792.5,650.47, ; PC(17:0_18:1(Δ11)) 834.55,692.51, ; PC(17:0_18:1(Δ9)) 806.52,664.48, ; PC(17:0_18:1(Δ8)) 792.5,650.47, ; PC(17:0_18:1(Δ5)) 750.46,608.42, ;
3.7913	946.639	[M+Trifap+H]+	PC(35:2)	PC(17:1_18:1)	PC(17:1(Δ10)_18:1(Δ11)) 832.53,690.5, /832.53,690.5, ; PC(17:1(Δ10)_18:1(Δ9)) 832.53,690.5, /804.5,662.47, ; PC(17:1(Δ10)_18:1(Δ8)) 832.53,690.5, /790.49,648.45, ; PC(17:1(Δ9)_18:1(Δ11)) 818.52,676.48, /832.53,690.5, ; PC(17:1(Δ9)_18:1(Δ9)) 818.52,676.48, /804.5,662.47, ; PC(17:1(Δ9)_18:1(Δ8)) 818.52,676.48, /790.49,648.45, ; PC(17:1(Δ8)_18:1(Δ11)) 804.5,662.47, /832.53,690.5, ; PC(17:1(Δ8)_18:1(…
3.75781	962.646	[M+Trifap+H]+	PC(36:1)	PC(16:0_20:1);PC(18:0_18:1)	PC(18:0_18:1(Δ11)) 848.54,706.5, ; PC(18:0_18:1(Δ9)) 820.51,678.47, ; PC(18:0_18:1(Δ8)) 806.49,664.46, ; PC(18:0_18:1(Δ6)) 778.46,636.43, ; PC(18:0_18:1(Δ5)) 764.45,622.41, ; PC(16:0_20:1(Δ13)) 848.54,706.5, ; PC(16:0_20:1(Δ11)) 820.51,678.47, ; PC(16:0_20:1(Δ10)) 806.49,664.46, ; PC(16:0_20:1(Δ8)) 778.46,636.43, ; PC(16:0_20:1(Δ7)) 764.45,622.41, ;
3.77927	960.626	[M+Trifap+H]+	PC(36:2)	PC(18:1_18:1);PC(18:0_18:2);PC(16:0_20:2);PC(16:1_20:1)	PC(18:1(Δ13)_18:1(Δ13)) 874.55,732.52, ; PC(18:1(Δ11)_18:1(Δ11)) 846.52,704.48, ; PC(18:1(Δ9)_18:1(Δ9)) 818.49,676.45, ; PC(18:1(Δ8)_18:1(Δ8)) 804.48,662.44, ; PC(18:1(Δ6)_18:1(Δ6)) 776.44,634.41, ; PC(18:1(Δ5)_18:1(Δ5)) 762.43,620.39, ; ; PC(16:1(Δ11)_20:1(Δ13)) 874.55,732.52, /846.52,704.48, ; PC(16:1(Δ11)_20:1(Δ11)) 874.55,732.52, /818.49,676.45, ; PC(16:1(Δ11)_20:1(Δ10)) 874.55,732.52, /804.4…
3.72748	958.61	[M+Trifap+H]+	PC(36:3)	PC(16:0_20:3);PC(18:1_18:2);PC(16:1_20:2)	PC(16:1(Δ9)_20:2(Δ8,11)) 844.51,702.47, /816.47,674.44, 776.44,634.4, ; PC(16:1(Δ9)_20:2(Δ10,13)) 844.51,702.47, /844.51,702.47, 804.47,662.44, ; PC(16:1(Δ9)_20:2(Δ11,14)) 844.51,702.47, /858.52,716.48, 818.49,676.45, ; PC(16:1(Δ7)_20:2(Δ8,11)) 816.47,674.44, /816.47,674.44, 776.44,634.4, ; PC(16:1(Δ7)_20:2(Δ10,13)) 816.47,674.44, /844.51,702.47, 804.47,662.44, ; PC(16:1(Δ7)_20:2(Δ11,14)) 816.47,…
3.76385	956.602	[M+Trifap+H]+	PC(36:4)	PC(16:1_20:3);PC(16:0_20:4);PC(18:2_18:2)	PC(16:0_20:4(Δ5,8,11,14)) 856.51,714.47, 816.48,674.44, 776.45,634.41, 736.42,594.38, ; PC(18:2(Δ9,12)_18:2(Δ9,12)) 856.51,714.47, 816.48,674.44, ; PC(16:1(Δ7)_20:3(Δ8,11,14)) 814.47,672.43, /856.51,714.47, 816.48,674.44, 776.45,634.41, ; PC(16:1(Δ9)_20:3(Δ8,11,14)) 842.5,700.46, /856.51,714.47, 816.48,674.44, 776.45,634.41, ;
3.56812	990.674	[M+Trifap+H]+	PC(38:1)	PC(16:0_22:1);PC(18:0_20:1)	PC(16:0_22:1(Δ15)) 876.57,734.53, ; PC(16:0_22:1(Δ13)) 848.54,706.5, ; PC(18:0_20:1(Δ13)) 876.57,734.53, ; PC(18:0_20:1(Δ11)) 848.54,706.5, ;
3.50183	988.664	[M+Trifap+H]+	PC(38:2)	PC(18:0_20:2);PC(18:1_20:1)	PC(18:1(Δ11)_20:1(Δ13)) 874.56,732.52, /874.56,732.52, ; PC(18:1(Δ11)_20:1(Δ11)) 874.56,732.52, /846.53,704.49, ; PC(18:1(Δ11)_20:1(Δ10)) 874.56,732.52, /832.51,690.47, ; PC(18:1(Δ9)_20:1(Δ13)) 846.53,704.49, /874.56,732.52, ; PC(18:1(Δ9)_20:1(Δ11)) 846.53,704.49, /846.53,704.49, ; PC(18:1(Δ9)_20:1(Δ10)) 846.53,704.49, /832.51,690.47, ; PC(18:1(Δ8)_20:1(Δ13)) 832.51,690.47, /874.56,732.52, ; PC(1…
3.64307	986.641	[M+Trifap+H]+	PC(38:3)	PC(16:0_22:3);PC(18:0_20:3);PC(18:1_20:2)	PC(18:0_20:3(Δ8,11,14)) 886.55,744.51, 846.52,704.48, 806.49,664.45, ; PC(18:0_20:3(Δ5,8,11)) 844.51,702.47, 804.47,662.44, 764.44,622.4, ; PC(18:1(Δ11)_20:2(Δ8,11)) 872.54,730.5, /844.51,702.47, 804.47,662.44, ; PC(18:1(Δ11)_20:2(Δ10,13)) 872.54,730.5, /872.54,730.5, 832.51,690.47, ; PC(18:1(Δ11)_20:2(Δ11,14)) 872.54,730.5, /886.55,744.51, 846.52,704.48, ; PC(18:1(Δ9)_20:2(Δ8,11)) 844.51,702.47,…
3.69375	984.632	[M+Trifap+H]+	PC(38:4)	PC(18:1_20:3);PC(18:0_20:4);PC(16:0_22:4)	PC(18:0_20:4(Δ5,8,11,14)) 884.54,742.51, 844.51,702.47, 804.48,662.44, 764.45,622.41, ; PC(16:0_22:4(Δ7,10,13,16)) 884.54,742.51, 844.51,702.47, 804.48,662.44, 764.45,622.41, ; PC(18:1(Δ11)_20:3(Δ8,11,14)) 870.53,728.49, /884.54,742.51, 844.51,702.47, 804.48,662.44, ; PC(18:1(Δ11)_20:3(Δ5,8,11)) 870.53,728.49, /842.5,700.46, 802.47,660.43, 762.43,620.4, ; PC(18:1(Δ9)_20:3(Δ8,11,14)) 842.5,700.46,…
3.73329	982.609	[M+Trifap+H]+	PC(38:5)	PC(16:0_22:5);PC(18:1_20:4)	PC(18:1(Δ11)_20:4(Δ5,8,11,14)) 868.5,726.47, /882.52,740.48, 842.49,700.45, 802.46,660.42, 762.43,620.39, ; PC(18:1(Δ9)_20:4(Δ5,8,11,14)) 840.47,698.43, /882.52,740.48, 842.49,700.45, 802.46,660.42, 762.43,620.39, ; PC(18:1(Δ8)_20:4(Δ5,8,11,14)) 826.46,684.42, /882.52,740.48, 842.49,700.45, 802.46,660.42, 762.43,620.39, ;
3.62294	1014.68	[M+Trifap+H]+	PC(40:3)	PC(18:0_22:3);PC(18:1_22:2)	PC(18:1(Δ11)_22:2)) 900.57,758.53, ; PC(18:1(Δ9)_22:2) 872.54,730.5,
3.66756	1012.66	[M+Trifap+H]+	PC(40:4)	PC(18:1_22:3);PC(18:0_22:4)	PC(18:1(Δ9)_22:3(Δ7,10,13)) 870.53,728.49, /870.53,728.49, 830.49,688.46, 790.46,648.43, ;
3.68941	892.599	[M+Trifap+H]+	PC(O-32:1)	PC(O-16:0_16:1);PC(O-16:1_16:0)	PC(O-16:0_16:1(Δ9)) 778.49,636.46, ; PC(O-16:0_16:1(Δ7)) 750.46,608.43, ; PC(O-16:0_16:1(Δ6)) 736.45,594.41, ; PC(O-16:1(Δ9)_16:0) 778.49,636.46, ; PC(O-16:1(Δ7)_16:0) 750.46,608.43, ; PC(O-16:1(Δ6)_16:0) 736.45,594.41, ;
1.79766	890.565	[M+Trifap+H]+	PC(O-32:2)	PC(O-14:1_18:1);PC(O-18:2_14:0);PC(O-16:1_16:1);PC(O-16:2_16:0)	PC(O-16:1(Δ9)_16:1(Δ9)) 776.46,634.42, ; PC(O-14:1_18:1(Δ11)) 776.46,634.42, ;
1.4008	906.602	[M+Trifap+H]+	PC(O-33:1)	PC(O-17:0_16:1)	PC(O-17:0_16:1(Δ7)) 764.47,622.43, ;
1.66274	904.588	[M+Trifap+H]+	PC(O-33:2)	PC(O-15:1_18:1);PC(O-15:2_18:0)	PC(O-15:1(Δ8)_18:1(Δ11)) 790.48,648.45, /790.48,648.45, ; PC(O-15:1(Δ8)_18:1(Δ9)) 790.48,648.45, /762.45,620.41, ; PC(O-15:1(Δ8)_18:1(Δ8)) 790.48,648.45, /748.44,606.4, ; PC(O-15:1(Δ6)_18:1(Δ11)) 762.45,620.41, /790.48,648.45, ; PC(O-15:1(Δ6)_18:1(Δ9)) 762.45,620.41, /762.45,620.41, ; PC(O-15:1(Δ6)_18:1(Δ8)) 762.45,620.41, /748.44,606.4, ; PC(O-15:1(Δ5)_18:1(Δ11)) 748.44,606.4 /790.48,648.45, ; P…
3.36732	920.639	[M+Trifap+H]+	PC(O-34:1)	PC(O-18:0_16:1);PC(O-16:0_18:1);PC(O-18:1_16:0)	PC(O-16:0_18:1(Δ11)) 806.54,664.5, ; PC(O-16:0_18:1(Δ9)) 778.5,636.47, ; PC(O-16:0_18:1(Δ8)) 764.49,622.45, ; PC(O-18:1(Δ11)_16:0) 806.54,664.5, ; PC(O-18:1(Δ9)_16:0) 778.5,636.47, ; PC(O-18:1(Δ8)_16:0) 764.49,622.45, ; PC(O-18:0_16:1(Δ9)) 806.54,664.5, ; PC(O-18:0_16:1(Δ7)) 778.5,636.47, ; PC(O-18:0_16:1(Δ6)) 764.49,622.45, ;
3.67469	918.615	[M+Trifap+H]+	PC(O-34:2)	PC(O-16:1_18:1);PC(O-16:0_18:2);PC(O-18:1_16:1);PC(O-18:2_16:0)	PC(O-16:1(Δ9)_18:1(Δ11)) 804.51,662.47, /804.51,662.47, ; PC(O-16:1(Δ9)_18:1(Δ9)) 804.51,662.47, /776.48,634.44, ; PC(O-16:1(Δ9)_18:1(Δ8)) 804.51,662.47, /762.46,620.43, ; PC(O-16:1(Δ7)_18:1(Δ11)) 776.48,634.44, /804.51,662.47, ; PC(O-16:1(Δ7)_18:1(Δ9)) 776.48,634.44, /776.48,634.44, ; PC(O-16:1(Δ7)_18:1(Δ8)) 776.48,634.44, /762.46,620.43, ; PC(O-16:1(Δ6)_18:1(Δ11)) 762.46,620.43, /804.51,662.47,…
3.70512	948.661	[M+Trifap+H]+	PC(O-36:1)	PC(O-18:1_18:0);PC(O-18:0_18:1);PC(O-16:0_20:1);PC(O-20:1_16:0)	PC(O-16:0_20:1(Δ13)) 834.56,692.52, , ; PC(O-16:0_20:1(Δ11)) 806.53,664.49, ; PC(O-18:1(Δ11)_18:0) 834.56,692.52, ; PC(O-18:1(Δ9)_18:0) 806.53,664.49, ; PC(O-18:0_18:1(Δ11)) 834.56,692.52, ; PC(O-18:0_18:1(Δ9)) 806.53,664.49, ; PC(O-20:1(Δ13)_16:0) 834.56,692.52, ;; PC(O-20:1(Δ11)_16:0) 806.53,664.49, ;
3.70414	946.642	[M+Trifap+H]+	PC(O-36:2)	PC(O-18:0_18:2);PC(O-18:1_18:1);PC(O-16:1_20:1);PC(O-18:2_18:0);PC(O-16:0_20:2)	PC(O-18:1(Δ11)_18:1(Δ11)) 832.54,690.5, ; PC(O-18:1(Δ9)_18:1(Δ9)) 804.51,662.47, ; PC(O-18:1(Δ8)_18:1(Δ8)) 790.49,648.45, ; PC(O-16:1(Δ9)_20:1(Δ13)) 832.54,690.5, /832.54,690.5, ;; PC(O-16:1(Δ9)_20:1(Δ11)) 832.54,690.5, /804.51,662.47, ; PC(O-16:1(Δ9)_20:1(Δ10)) 832.54,690.5, /790.49,648.45, ; ; PC(O-16:1(Δ7)_20:1(Δ13)) 804.51,662.47, /832.54,690.5, ; PC(O-16:1(Δ7)_20:1(Δ11)) 804.51,662.47, /804.…
3.66916	944.63	[M+Trifap+H]+	PC(O-36:3)	PC(O-18:1_18:2);PC(O-16:0_20:3);PC(O-18:2_18:1)	PC(O-18:1(Δ9)_18:2(Δ6,9)) 802.49,660.46, /802.49,660.46, 762.46,620.42, ; PC(O-18:1(Δ9)_18:2(Δ9,12)) 802.49,660.46, /844.54,702.5, 804.51,662.47, ; PC(O-18:2(Δ6,9)_18:1(Δ9)) 802.49,660.46, 762.46,620.42, /802.49,660.46, ; PC(O-18:2(Δ9,12)_18:1(Δ9)) 844.54,702.5, 804.51,662.47, /802.49,660.46, ;
3.66574	972.663	[M+Trifap+H]+	PC(O-38:3)	PC(O-18:0_20:3);PC(O-20:2_18:1);PC(O-18:2_20:1);PC(O-18:1_20:2)	PC(O-18:2_20:1(Δ11)) 830.53,688.49, ; PC(O-20:2_18:1(Δ9)) 830.53,688.49, ;
3.71763	970.643	[M+Trifap+H]+	PC(O-38:4)	PC(O-18:1_20:3);PC(O-18:0_20:4);PC(O-20:3_18:1)	PC(O-20:3(Δ8,11,14)_18:1(Δ9)) 870.55,728.52, 830.52,688.48, 790.49,648.45, /828.51,686.47, ; PC(O-18:1(Δ9)_20:3(Δ8,11,14)) 828.51,686.47, /870.55,728.52, 830.52,688.48, 790.49,648.45, ;
3.59189	968.629	[M+Trifap+H]+	PC(O-38:5)	PC(O-18:2_20:3);PC(O-18:1_20:4);PC(O-16:0_22:5);PC(O-20:5_18:0);PC(O-20:4_18:1)	PC(O-20:4_18:1(Δ9)) 826.5,684.46;PC(O-18:2(Δ9,12)_20:3(Δ8,11,14)) 868.54,726.5, 828.51,686.47, /868.54,726.5, 828.51,686.47, 788.48,646.44, ;
1.7497	964.581	[M+Trifap+H]+	PC(O-38:7)	PC(O-20:6_18:1);PC(O-18:2_20:5)	PC(O-20:6_18:1(Δ11)) 850.48,708.44, ; PC(O-20:6_18:1(Δ9)) 822.45,680.41, ; PC(O-20:6_18:1(Δ6)) 780.4,638.36, ; PC(O-20:6_18:1(Δ5)) 766.38,624.34, ;
1.87518	864.538	[M+Trifap+H]+	PE(32:1)	PE(16:0_16:1);PE(14:0_18:1)	PE(14:0_18:1(Δ11)) 609.41,467.38, ; PE(14:0_18:1(Δ9)) 581.38,439.34, ; PE(14:0_18:1(Δ8)) 567.37,425.33, ; PE(16:0_16:1(Δ9)) 609.41,467.38, ; PE(16:0_16:1(Δ7)) 581.38,439.34, ; PE(16:0_16:1(Δ6)) 567.37,425.33, ;
1.68978	892.558	[M+Trifap+H]+	PE(34:1)	PE(16:1_18:0);PE(16:0_18:1)	PE(16:1(Δ12)_18:0) 679.48,537.44, ; PE(16:1(Δ11)_18:0) 665.47,523.43, ; PE(16:1(Δ9)_18:0) 637.43,495.4, ; PE(16:1(Δ7)_18:0) 609.4,467.36, ; PE(16:1(Δ6)_18:0) 595.39,453.35, ; PE(16:0_18:1(Δ13)) 665.47,523.43, ; PE(16:0_18:1(Δ11)) 637.43,495.4, ; PE(16:0_18:1(Δ9)) 609.4,467.36, ; PE(16:0_18:1(Δ8)) 595.39,453.35, ; PE(16:0_18:1(Δ6)) 567.36,425.32, ;
2.01235	890.553	[M+Trifap+H]+	PE(34:2)	PE(17:1_17:1);PE(16:1_18:1);PE(16:0_18:2)	PE(17:1(Δ10)_17:1(Δ10)) 635.43,493.39, ; PE(17:1(Δ8)_17:1(Δ8)) 607.4,465.36, ; PE(17:1(Δ7)_17:1(Δ7)) 593.38,451.34, ;PE(16:0_18:2(Δ6,9)) 607.39,465.35, 567.36,425.32, ; PE(16:0_18:2(Δ8,11)) 635.43,493.39, 595.4,453.36, ; PE(16:0_18:2(Δ9,12)) 649.45,507.41, 609.41,467.38, ; PE(16:1(Δ12)_18:1(Δ13)) 677.48,535.44, /663.46,521.42, ; PE(16:1(Δ12)_18:1(Δ11)) 677.48,535.44, /635.43,493.39, ; PE(16:1(Δ12…
1.80309	920.589	[M+Trifap+H]+	PE(36:1)	PE(16:0_20:1);PE(16:1_20:0);PE(18:0_18:1)	PE(18:0_18:1(Δ11)) 665.47,523.43, ; PE(18:0_18:1(Δ9)) 637.43,495.4, ; PE(18:0_18:1(Δ8)) 623.42,481.38, ; PE(18:0_18:1(Δ6)) 595.39,453.35, ; PE(16:0_20:1(Δ13)) 665.47,523.43, ; PE(16:0_20:1(Δ11)) 637.43,495.4, ; PE(16:0_20:1(Δ10)) 623.42,481.38, ; ; PE(16:0_20:1(Δ8)) 595.39,453.35, ; PE(16:1(Δ12)_20:0) 707.51,565.47, ; PE(16:1(Δ9)_20:0) 665.47,523.43, ; PE(16:1(Δ7)_20:0) 637.43,495.4, ; PE(16:1(Δ6…
1.72595	918.583	[M+Trifap+H]+	PE(36:2)	PE(16:1_20:1);PE(18:1_18:1);PE(16:0_20:2);PE(18:0_18:2)	PE(18:1(Δ13)_18:1(Δ13)) 691.49,549.45, ; PE(18:1(Δ11)_18:1(Δ11)) 663.46,521.42, ; PE(18:1(Δ9)_18:1(Δ9)) 635.43,493.39, ; PE(18:1(Δ8)_18:1(Δ8)) 621.41,479.37, ; PE(18:1(Δ6)_18:1(Δ6)) 593.38,451.34, ; PE(18:1(Δ5)_18:1(Δ5)) 579.37,437.33, ; PE(16:0_20:2(Δ10,13)) 663.46,521.42, 623.43,481.39, ; PE(16:0_20:2(Δ11,14)) 677.47,535.44, 637.44,495.41, ; PE(18:0_18:2(Δ8,11)) 663.46,521.42, 623.43,481.39, ; …
1.94315	916.56	[M+Trifap+H]+	PE(36:3)	PE(18:1_18:2);PE(16:1_20:2);PE(16:0_20:3);PE(18:0_18:3)	PE(16:1(Δ11)_20:2(Δ7,10)) 689.47,547.43, /619.39,477.35, 579.36,437.32, ; PE(16:1(Δ11)_20:2(Δ8,11)) 689.47,547.43, /633.4,491.37, 593.37,451.34, ; PE(16:1(Δ11)_20:2(Δ10,13)) 689.47,547.43, /661.44,519.4, 621.4,479.37, ; PE(16:1(Δ11)_20:2(Δ11,14)) 689.47,547.43, /675.45,533.41, 635.42,493.38, ; PE(16:1(Δ9)_20:2(Δ7,10)) 661.44,519.4, /619.39,477.35, 579.36,437.32, ; PE(16:1(Δ9)_20:2(Δ8,11)) 661.44,…
1.93589	914.547	[M+Trifap+H]+	PE(36:4)	PE(18:1_18:3);PE(16:1_20:3);PE(16:0_20:4);PE(18:2_18:2)	PE(16:1(Δ9)_20:3(Δ8,11,14)) 659.42,517.39, /673.44,531.4, 633.41,491.37, 593.38,451.34, ; PE(16:1(Δ7)_20:3(Δ8,11,14)) 631.39,489.35, /673.44,531.4, 633.41,491.37, 593.38,451.34, ; PE(16:1(Δ6)_20:3(Δ8,11,14)) 617.38,475.34, /673.44,531.4, 633.41,491.37, 593.38,451.34, ; PE(18:1(Δ11)_18:3(Δ6,9,12)) 659.42,517.39, /673.44,531.4, 633.41,491.37, 593.38,451.34, ; PE(18:1(Δ9)_18:3(Δ6,9,12)) 631.39,489.3…
1.87983	946.6	[M+Trifap+H]+	PE(38:2)	PE(18:0_20:2);PE(18:1_20:1)	PE(18:0_20:2(Δ5,8)) 621.4,479.36, 581.37,439.33, ; PE(18:0_20:2(Δ8,11)) 663.45,521.41, 623.41,481.38, ; PE(18:0_20:2(Δ10,13)) 691.48,549.44, 651.45,509.41, ; PE(18:0_20:2(Δ11,14)) 705.49,563.45, 665.46,523.42, ; PE(18:1(Δ11)_20:1(Δ13)) 691.48,549.44, /691.48,549.44, ; PE(18:1(Δ11)_20:1(Δ11)) 691.48,549.44, /663.45,521.41, ; PE(18:1(Δ11)_20:1(Δ10)) 691.48,549.44, /649.43,507.39, ; ; PE(18:1(Δ11)_2…
1.93319	944.587	[M+Trifap+H]+	PE(38:3)	PE(18:0_20:3);PE(18:1_20:2)	PE(18:0_20:3(Δ8,11,14)) 703.48,561.44, 663.45,521.41, 623.42,481.38, ; PE(18:0_20:3(Δ7,10,13)) 689.46,547.42, 649.43,507.39, 609.4,467.36, ; PE(18:0_20:3(Δ5,8,11)) 661.43,519.39, 621.4,479.36, 581.37,439.33, ; PE(18:1(Δ11)_20:2(Δ7,10)) 689.46,547.42, /647.42,505.38, 607.38,465.35, ; PE(18:1(Δ11)_20:2(Δ8,11)) 689.46,547.42, /661.43,519.39, 621.4,479.36, ; PE(18:1(Δ11)_20:2(Δ10,13)) 689.46,547.42, …
1.90971	942.577	[M+Trifap+H]+	PE(38:4)	PE(16:0_22:4);PE(16:1_22:3);PE(18:0_20:4);PE(18:1_20:3);PE(18:2_20:2)	PE(16:1(Δ9)_22:3(Δ10,13,16)) 687.45,545.41, /701.47,559.43, 661.44,519.4, 621.41,479.37, ; PE(16:1(Δ9)_22:3(Δ7,10,13)) 687.45,545.41, /659.42,517.38, 619.39,477.35, 579.36,437.32, ; PE(16:1(Δ7)_22:3(Δ10,13,16)) 659.42,517.38, /701.47,559.43, 661.44,519.4, 621.41,479.37, ; PE(16:1(Δ7)_22:3(Δ7,10,13)) 659.42,517.38, /659.42,517.38, 619.39,477.35, 579.36,437.32, ; PE(16:1(Δ6)_22:3(Δ10,13,16)) 645.41…
2.019	940.569	[M+Trifap+H]+	PE(38:5)	PE(18:1_20:4);PE(16:0_22:5);PE(18:2_20:3)	PE(18:1(Δ11)_20:4(Δ5,8,11,14)) 685.45,543.41, /699.46,557.42, 659.43,517.39, 619.4,477.36, 579.37,437.33, ; PE(18:1(Δ11)_20:4(Δ8,11,14,17)) 685.45,543.41, /741.51,599.47, 701.48,559.44, 661.45,519.41, 621.41,479.38, ; PE(18:1(Δ9)_20:4(Δ5,8,11,14)) 657.41,515.38, /699.46,557.42, 659.43,517.39, 619.4,477.36, 579.37,437.33, ; PE(18:1(Δ9)_20:4(Δ8,11,14,17)) 657.41,515.38, /741.51,599.47, 701.48,559.4…
1.87954	938.547	[M+Trifap+H]+	PE(38:6)	PE(18:1_20:5);PE(16:1_22:5);PE(16:0_22:6)	PE(18:1(Δ11)_20:5(Δ5,8,11,14,17)) 683.42,541.38, /739.49,597.45, 699.45,557.42, 659.42,517.38, 619.39,477.35, 579.36,437.32, ; PE(18:1(Δ9)_20:5(Δ5,8,11,14,17)) 655.39,513.35, /739.49,597.45, 699.45,557.42, 659.42,517.38, 619.39,477.35, 579.36,437.32, ; PE(18:1(Δ8)_20:5(Δ5,8,11,14,17)) 641.38,499.34, /739.49,597.45, 699.45,557.42, 659.42,517.38, 619.39,477.35, 579.36,437.32, ; PE(16:1(Δ9)_22:5(Δ7,…
1.80481	972.619	[M+Trifap+H]+	PE(40:3)	PE(18:0_22:3)	PE(18:0_22:3(Δ7,10,13)) 689.46,547.43, 649.43,507.4, 609.4,467.36, ;
1.90859	970.604	[M+Trifap+H]+	PE(40:4)	PE(18:1_22:3);PE(18:0_22:4)	PE(18:1(Δ11)_22:3(Δ10,13,16)) 715.48,573.44, /729.5,587.46, 689.47,547.43, 649.43,507.4, ; PE(18:1(Δ11)_22:3(Δ7,10,13)) 715.48,573.44, /687.45,545.41, 647.42,505.38, 607.39,465.35, ; PE(18:1(Δ9)_22:3(Δ10,13,16)) 687.45,545.41, /729.5,587.46, 689.47,547.43, 649.43,507.4, ; PE(18:1(Δ9)_22:3(Δ7,10,13)) 687.45,545.41, /687.45,545.41, 647.42,505.38, 607.39,465.35, ; PE(18:0_22:4(Δ7,10,13,16)) 729.5,58…
1.90233	968.591	[M+Trifap+H]+	PE(40:5)	PE(20:1_20:4);PE(18:1_22:4);PE(18:0_22:5)	PE(20:1(Δ13)_20:4(Δ5,8,11,14)) 713.47,571.43, /727.48,585.45, 687.45,545.41, 647.42,505.38, 607.39,465.35, ; PE(20:1(Δ13)_20:4(Δ8,11,14,17)) 713.47,571.43, /769.53,627.49, 729.5,587.46, 689.47,547.43, 649.44,507.4, ; PE(20:1(Δ11)_20:4(Δ5,8,11,14)) 685.44,543.4, /727.48,585.45, 687.45,545.41, 647.42,505.38, 607.39,465.35, ; PE(20:1(Δ11)_20:4(Δ8,11,14,17)) 685.44,543.4, /769.53,627.49, 729.5,587.46…
1.87938	966.584	[M+Trifap+H]+	PE(40:6)	PE(18:1_22:5);PE(20:2_20:4);PE(18:0_22:6)	PE(18:1(Δ11)_22:5(Δ7,10,13,16,19)) 711.46,569.42, /767.52,625.48, 727.49,585.45, 687.46,545.42, 647.43,505.39, 607.4,465.36, ; PE(18:1(Δ9)_22:5(Δ7,10,13,16,19)) 683.43,541.39, /767.52,625.48, 727.49,585.45, 687.46,545.42, 647.43,505.39, 607.4,465.36, ; PE(18:1(Δ8)_22:5(Δ7,10,13,16,19)) 669.41,527.37, /767.52,625.48, 727.49,585.45, 687.46,545.42, 647.43,505.39, 607.4,465.36, ; PE(20:2(Δ11,14)_20:4…
1.79356	964.573	[M+Trifap+H]+	PE(40:7)	PE(18:1_22:6)	PE(18:1(Δ11)_22:6(Δ4,7,10,13,16,19)) 709.45,567.41, /765.51,623.47, 725.48,583.44, 685.45,543.41, 645.42,503.38, 605.39,463.35, 565.36,423.32, ; PE(18:1(Δ9)_22:6(Δ4,7,10,13,16,19)) 681.42,539.38, /765.51,623.47, 725.48,583.44, 685.45,543.41, 645.42,503.38, 605.39,463.35, 565.36,423.32, ; PE(18:1(Δ8)_22:6(Δ4,7,10,13,16,19)) 667.4,525.36, /765.51,623.47, 725.48,583.44, 685.45,543.41, 645.42,503.38,…
1.87006	878.585	[M+Trifap+H]+	PE(O-34:1)	PE(O-16:0_18:1);PE(O-16:1_18:0);PE(O-18:0_16:1);PE(O-18:1_16:0)	PE(O-18:0_16:1(Δ9)) 623.46,481.42, ; PE(O-18:0_16:1(Δ7)) 595.43,453.39, ; PE(O-18:1(Δ11)_16:0) 623.46,481.42, ; PE(O-18:1(Δ9)_16:0) 595.43,453.39, ; PE(O-16:1(Δ9)_18:0) 623.46,481.42, ; PE(O-16:1(Δ7)_18:0) 595.43,453.39, ; PE(O-16:0_18:1(Δ11)) 623.46,481.42, ; PE(O-16:0_18:1(Δ9)) 595.43,453.39, ;
1.57911	876.571	[M+Trifap+H]+	PE(O-34:2)	PE(O-18:1_16:1);PE(O-14:1_20:1);PE(O-16:0_18:2);PE(O-18:2_16:0);PE(O-16:2_18:0);PE(O-16:1_18:1)	PE(O-18:1(Δ11)_16:1(Δ9)) 621.45,479.41, /621.45,479.41, ; PE(O-18:1(Δ11)_16:1(Δ7)) 621.45,479.41, /593.42,451.38, ; PE(O-18:1(Δ9)_16:1(Δ9)) 593.42,451.38, /621.45,479.41, ; PE(O-18:1(Δ9)_16:1(Δ7)) 593.42,451.38, /593.42,451.38, ; PE(O-14:1_20:1(Δ13)) 621.45,479.41, ; PE(O-14:1_20:1(Δ11)) 593.42,451.38, ; ; PE(O-16:1(Δ9)_18:1(Δ11)) 621.45,479.41, /621.45,479.41, ; PE(O-16:1(Δ9)_18:1(Δ9)) 621.45,47…
1.33652	906.605	[M+Trifap+H]+	PE(O-36:1)	PE(O-18:0_18:1);PE(O-16:0_20:1)	PE(O-18:0_18:1(Δ11)) 651.48,509.44, ; PE(O-18:0_18:1(Δ9)) 623.45,481.41, ; PE(O-18:0_18:1(Δ8)) 609.43,467.4, ; PE(O-16:0_20:1(Δ13)) 651.48,509.44, ;; PE(O-16:0_20:1(Δ11)) 623.45,481.41, ; PE(O-16:0_20:1(Δ10)) 609.43,467.4, ;
1.70621	904.588	[M+Trifap+H]+	PE(O-36:2)	PE(O-16:1_20:1);PE(O-20:1_16:1);PE(O-18:2_18:0);PE(O-16:0_20:2);PE(O-18:1_18:1);PE(O-18:0_18:2);PE(O-20:2_16:0)	PE(O-16:1(Δ9)_20:1(Δ13)) 649.46,507.43, /649.46,507.43, ; PE(O-16:1(Δ9)_20:1(Δ11)) 649.46,507.43, /621.43,479.39, ; PE(O-16:1(Δ9)_20:1(Δ10)) 649.46,507.43, /607.42,465.38, ; PE(O-16:1(Δ7)_20:1(Δ13)) 621.43,479.39, /649.46,507.43, ; PE(O-16:1(Δ7)_20:1(Δ11)) 621.43,479.39, /621.43,479.39, ; PE(O-16:1(Δ7)_20:1(Δ10)) 621.43,479.39, /607.42,465.38, ; PE(O-16:1(Δ6)_20:1(Δ13)) 607.42,465.38, /649.46,507…
1.743	902.594	[M+Trifap+H]+	PE(O-36:3)	PE(O-16:0_20:3);PE(O-18:1_18:2);PE(O-16:1_20:2);PE(O-18:2_18:1)	PE(O-18:1(Δ11)_18:2(Δ6,9)) 647.47,505.43, /619.44,477.4, 579.41,437.37, ; PE(O-18:1(Δ9)_18:2(Δ6,9)) 619.44,477.4, /619.44,477.4, 579.41,437.37, ; PE(O-16:0_20:3(Δ5,8,11)) 619.44,477.4, 579.41,437.37, 539.38,397.34, ; PE(O-16:1(Δ9)_20:2(Δ8,11)) 647.47,505.43, /619.44,477.4, 579.41,437.37, ; PE(O-16:1(Δ7)_20:2(Δ8,11)) 619.44,477.4, /619.44,477.4, 579.41,437.37, ; PE(O-18:2(Δ6,9)_18:1(Δ11)) 619.44,4…
1.62512	900.562	[M+Trifap+H]+	PE(O-36:4)	PE(O-18:2_18:2);PE(O-18:1_18:3);PE(O-16:0_20:4);PE(O-18:3_18:1);PE(O-16:1_20:3)	PE(O-18:3(Δ6,9,12)_18:1(Δ13)) 659.45,517.42, 619.42,477.38, 579.39,437.35, /673.47,531.43, ; PE(O-18:3(Δ6,9,12)_18:1(Δ11)) 659.45,517.42, 619.42,477.38, 579.39,437.35, /645.44,503.4, ; PE(O-18:3(Δ6,9,12)_18:1(Δ9)) 659.45,517.42, 619.42,477.38, 579.39,437.35, /617.41,475.37, ; PE(O-18:2(Δ6,9)_18:2(Δ6,9)) 617.41,475.37, 577.38,435.34, ; PE(O-18:2(Δ9,12)_18:2(Δ9,12)) 659.45,517.42, 619.42,477.38, ; …
1.68921	898.549	[M+Trifap+H]+	PE(O-36:5)	PE(O-18:2_18:3);PE(O-14:1_22:4);PE(O-16:0_20:5);PE(O-16:2_20:3);PE(O-16:1_20:4)	PE(O-16:2_20:3(Δ8,11,14)) 657.44,515.4, 617.41,475.37, 577.38,435.34, ; PE(O-18:2(Δ9,12)_18:3(Δ6,9,12)) 657.44,515.4, 617.41,475.37, /657.44,515.4, 617.41,475.37, 577.38,435.34, ; PE(O-16:1_20:4(Δ5,8,11,14)) 657.44,515.4, 617.41,475.37, 577.38,435.34, 537.35,395.31, ; PE(O-14:1_22:4(Δ7,10,13,16)) 657.44,515.4, 617.41,475.37, 577.38,435.34, 537.35,395.31, ;
1.4611	932.618	[M+Trifap+H]+	PE(O-38:2)	PE(O-18:1_20:1);PE(O-16:1_22:1);PE(O-18:0_20:2);PE(O-18:2_20:0);PE(O-20:1_18:1);PE(O-16:0_22:2)	PE(O-20:1(Δ13)_18:1(Δ11)) 677.49,535.46, /677.49,535.46, ; PE(O-20:1(Δ13)_18:1(Δ9)) 677.49,535.46, /649.46,507.42, ; PE(O-20:1(Δ13)_18:1(Δ8)) 677.49,535.46, /635.45,493.41, ; PE(O-20:1(Δ11)_18:1(Δ11)) 649.46,507.42, /677.49,535.46, ; PE(O-20:1(Δ11)_18:1(Δ9)) 649.46,507.42, /649.46,507.42, ; PE(O-20:1(Δ11)_18:1(Δ8)) 649.46,507.42, /635.45,493.41, ; PE(O-20:1(Δ10)_18:1(Δ11)) 635.45,493.41, /677.49,…
1.63222	930.605	[M+Trifap+H]+	PE(O-38:3)	PE(O-18:0_20:3);PE(O-20:2_18:1);PE(O-18:2_20:1);PE(O-16:1_22:2);PE(O-18:1_20:2);PE(O-16:0_22:3)	PE(O-18:2(Δ6,9)_20:1(Δ13)) 647.45,505.41, 607.42,465.38, /675.48,533.44,; PE(O-18:2(Δ6,9)_20:1(Δ11)) 647.45,505.41, 607.42,465.38, /647.45,505.41, ; PE(O-18:1(Δ11)_20:2(Δ8,11)) 675.48,533.44, /647.45,505.41, 607.42,465.38, ; PE(O-18:1(Δ9)_20:2(Δ8,11)) 647.45,505.41, /647.45,505.41, 607.42,465.38, ; PE(O-20:2(Δ8,11)_18:1(Δ11)) 647.45,505.41, 607.42,465.38, /675.48,533.44, ; PE(O-20:2(Δ8,11)_18:1(Δ…
1.69827	928.593	[M+Trifap+H]+	PE(O-38:4)	PE(O-18:0_20:4);PE(O-18:1_20:3);PE(O-16:0_22:4);PE(O-16:1_22:3);PE(O-18:2_20:2)	PE(O-18:1(Δ11)_20:3(Δ8,11,14)) 673.47,531.43, /687.49,545.45, 647.45,505.42, 607.42,465.38, ; PE(O-18:1(Δ11)_20:3(Δ5,8,11)) 673.47,531.43, /645.44,503.4, 605.41,463.37, 565.38,423.34, ; PE(O-18:1(Δ9)_20:3(Δ8,11,14)) 645.44,503.4, /687.49,545.45, 647.45,505.42, 607.42,465.38, ; PE(O-18:1(Δ9)_20:3(Δ5,8,11)) 645.44,503.4, /645.44,503.4, 605.41,463.37, 565.38,423.34, ; PE(O-18:1(Δ8)_20:3(Δ8,11,14)) 6…
1.69501	926.581	[M+Trifap+H]+	PE(O-38:5)	PE(O-18:0_20:5);PE(O-16:2_22:3);PE(O-16:0_22:5);PE(O-18:1_20:4);PE(O-18:2_20:3);PE(O-16:1_22:4)	PE(O-16:2_22:3(Δ10,13,16)) 685.47,543.43, 645.44,503.4, 605.41,463.37, ; PE(O-18:0_20:5(Δ5,8,11,14,17)) 727.52,585.48, 687.49,545.45, 647.46,505.42, 607.43,465.39, 567.39,425.36, ; PE(O-16:1(Δ11)_22:4(Δ7,10,13,16)) 699.49,557.45, /685.47,543.43, 645.44,503.4, 605.41,463.37, 565.38,423.34, ; PE(O-16:1(Δ11)_22:4(Δ10,13,16,19)) 699.49,557.45, /727.52,585.48, 687.49,545.45, 647.46,505.42, 607.43,465.…
1.6076	924.565	[M+Trifap+H]+	PE(O-38:6)	PE(O-20:6_18:0);PE(O-18:3_20:3);PE(O-16:0_22:6);PE(O-16:1_22:5);PE(O-16:2_22:4);PE(O-18:2_20:4);PE(O-18:1_20:5)	PE(O-18:2(Δ9,12)_20:4(Δ5,8,11,14)) 683.46,541.42, 643.43,501.39, /683.46,541.42, 643.43,501.39, 603.39,461.36, 563.36,421.32, ; PE(O-18:2(Δ9,12)_20:4(Δ8,11,14,17)) 683.46,541.42, 643.43,501.39, /725.5,583.47, 685.47,543.43, 645.44,503.4, 605.41,463.37, ; PE(O-16:2_22:4(Δ7,10,13,16)) 683.46,541.42, 643.43,501.39, 603.39,461.36, 563.36,421.32, ; PE(O-16:2_22:4(Δ10,13,16,19)) 725.5,583.47, 685.47,54…
1.50767	922.551	[M+Trifap+H]+	PE(O-38:7)	PE(O-18:3_20:4);PE(O-18:2_20:5);PE(O-20:7_18:0);PE(O-16:1_22:6)	PE(O-16:1(Δ7)_22:6(Δ4,7,10,13,16,19)) 639.4,497.36, /723.49,581.45, 683.46,541.42, 643.43,501.39, 603.4,461.36, 563.36,421.33, 523.33,381.29, ; PE(O-18:3(Δ9,12,15)_20:4(Δ8,11,14,17)) 723.49,581.45, 683.46,541.42, 643.43,501.39, /723.49,581.45, 683.46,541.42, 643.43,501.39, 603.4,461.36, ; PE(O-18:2_20:5(Δ5,8,11,14,17)) 723.49,581.45, 683.46,541.42, 643.43,501.39, 603.4,461.36, 563.36,421.33, ;
1.6628	954.612	[M+Trifap+H]+	PE(O-40:5)	PE(O-20:1_20:4);PE(O-16:1_24:4);PE(O-18:2_22:3);PE(O-18:1_22:4);PE(O-18:0_22:5)	PE(O-18:2(Δ9,12)_22:3(Δ10,13,16)) 713.5,571.47, 673.47,531.43, /713.5,571.47, 673.47,531.43, 633.44,491.4, ;
1.5789	952.591	[M+Trifap+H]+	PE(O-40:6)	PE(O-16:1_24:5);PE(O-18:1_22:5);PE(O-18:0_22:6);PE(O-18:2_22:4)	PE(O-18:2_22:4(Δ10,13,16,19)) 753.53,611.49, 713.5,571.46, 673.47,531.43, 633.44,491.4, ;
1.64301	950.588	[M+Trifap+H]+	PE(O-40:7)	PE(O-18:2_22:5);PE(O-22:6_18:1);PE(O-22:7_18:0);PE(O-24:7_16:0);PE(O-18:1_22:6);PE(O-16:1_24:6)	PE(O-22:6_18:1(Δ8)) 653.42,511.38, ; PE(O-22:6_18:1(Δ9)) 667.44,525.4, ; PE(O-18:2_22:5(Δ7,10,13,16,19)) 751.53,609.49, 711.5,569.46, 671.46,529.43, 631.43,489.39, 591.4,449.36, ;
1.13884	926.58	[M+Me+Trifap+NH4]+	PG(32:1)	PG(14:0_18:1);PG(16:0_16:1)	PG(14:0_18:1(Δ11)) 609.42,467.38, ; PG(14:0_18:1(Δ9)) 581.39,439.35, ; PG(16:0_16:1(Δ9)) 609.42,467.38, ; PG(16:0_16:1(Δ7)) 581.39,439.35, ;
1.04743	954.606	[M+Me+Trifap+NH4]+	PG(34:1)	PG(16:0_18:1);PG(14:0_20:1);PG(16:1_18:0)	PG(14:0_20:1(Δ13)) 637.45,495.41, ; PG(14:0_20:1(Δ11)) 609.41,467.38, ; PG(14:0_20:1(Δ10)) 595.4,453.36, ; PG(16:1(Δ9)_18:0) 637.45,495.41, ; PG(16:1(Δ7)_18:0) 609.41,467.38, ; PG(16:1(Δ6)_18:0) 595.4,453.36, ; PG(16:0_18:1(Δ11)) 637.45,495.41, ; PG(16:0_18:1(Δ9)) 609.41,467.38, ; PG(16:0_18:1(Δ8)) 595.4,453.36, ;
0.98021	952.572	[M+Me+Trifap+NH4]+	PG(34:2)	PG(16:2_18:0);PG(16:0_18:2);PG(14:0_20:2);PG(16:1_18:1)	PG(16:1(Δ9)_18:1(Δ11)) 635.41,493.37, /635.41,493.37, ;
1.07149	968.618	[M+Me+Trifap+NH4]+	PG(35:1)	PG(17:0_18:1);PG(16:0_19:1);PG(17:1_18:0)	PG(16:0_19:1(Δ10)) 623.43,481.39, ; PG(17:1(Δ8)_18:0) 623.43,481.39, ; PG(17:0_18:1(Δ9)) 623.43,481.39, ;
0.98294	982.628	[M+Me+Trifap+NH4]+	PG(36:1)	PG(18:0_18:1);PG(16:0_20:1)	PG(16:0_20:1(Δ13)) 665.47,523.43, ; PG(16:0_20:1(Δ11)) 637.44,495.4, ; PG(18:0_18:1(Δ11)) 665.47,523.43, ; PG(18:0_18:1(Δ9)) 637.44,495.4, ;
1.09371	980.604	[M+Me+Trifap+NH4]+	PG(36:2)	PG(16:0_20:2);PG(18:1_18:1);PG(16:1_20:1);PG(18:0_18:2)	PG(16:1(Δ9)_20:1(Δ13)) 663.44,521.41, /663.44,521.41, ; PG(16:1(Δ9)_20:1(Δ11)) 663.44,521.41, /635.41,493.37, ; ; PG(16:1(Δ7)_20:1(Δ13)) 635.41,493.37, /663.44,521.41, ; PG(16:1(Δ7)_20:1(Δ11)) 635.41,493.37, /635.41,493.37, ; 607.38,465.34, ; PG(18:1(Δ11)_18:1(Δ11)) 663.44,521.41, ; PG(18:1(Δ9)_18:1(Δ9)) 635.41,493.37, ;
3.73851	1014.6	[M+Me+Trifap+NH4]+	PI(32:1)	PI(16:0_16:1)	PI(16:0_16:1(Δ9)) 609.42,467.38, ; PI(16:0_16:1(Δ6)) 567.37,425.33, ;
4.78009	1042.61	[M+Me+Trifap+NH4]+	PI(34:1)	PI(16:0_18:1);PI(16:1_18:0)	PI(16:1(Δ11)_18:0) 665.47,523.43, ; PI(16:1(Δ9)_18:0) 637.44,495.4, ; PI(16:1(Δ7)_18:0) 609.41,467.37, ; PI(16:1(Δ6)_18:0) 595.39,453.35, ; PI(16:0_18:1(Δ13)) 665.47,523.43, ; PI(16:0_18:1(Δ11)) 637.44,495.4, ; PI(16:0_18:1(Δ9)) 609.41,467.37, ; PI(16:0_18:1(Δ8)) 595.39,453.35, ; PI(16:0_18:1(Δ5)) 553.34,411.31, ;
3.73383	1040.62	[M+Me+Trifap+NH4]+	PI(34:2)	PI(16:0_18:2);PI(16:1_18:1)	PI(16:0_18:2(Δ5,8)) 593.39,451.35, 553.36,411.32, ; PI(16:0_18:2(Δ8,11)) 635.44,493.4, 595.41,453.37, ; PI(16:1(Δ9)_18:1(Δ11)) 635.44,493.4, /635.44,493.4, ; PI(16:1(Δ9)_18:1(Δ9)) 635.44,493.4, /607.41,465.37, ; PI(16:1(Δ9)_18:1(Δ8)) 635.44,493.4, /593.39,451.35, ; PI(16:1(Δ7)_18:1(Δ11)) 607.41,465.37, /635.44,493.4, ; PI(16:1(Δ7)_18:1(Δ9)) 607.41,465.37, /607.41,465.37, ; PI(16:1(Δ7)_18:1(Δ8)) 6…
3.4551	1056.65	[M+Me+Trifap+NH4]+	PI(35:1)	PI(17:0_18:1)	PI(17:0_18:1(Δ9)) 623.45,481.41, ; PI(17:0_18:1(Δ8)) 609.43,467.39, ;
3.80983	1070.65	[M+Me+Trifap+NH4]+	PI(36:1)	PI(16:0_20:1);PI(17:1_19:0);PI(18:0_18:1);PI(16:1_20:0)	PI(17:1(Δ10)_19:0) 665.48,523.44, ; PI(17:1(Δ8)_19:0) 637.45,495.41, ; PI(17:1(Δ7)_19:0) 623.43,481.39, ; PI(17:1(Δ6)_19:0) 609.42,467.38, ; PI(18:0_18:1(Δ13)) 693.51,551.47, ; PI(18:0_18:1(Δ11)) 665.48,523.44, ; PI(18:0_18:1(Δ9)) 637.45,495.41, ; PI(18:0_18:1(Δ8)) 623.43,481.39, ; PI(18:0_18:1(Δ6)) 595.4,453.36, ; PI(18:0_18:1(Δ5)) 581.38,439.35, ; PI(16:0_20:1(Δ13)) 665.48,523.44, ; PI(16:0_20:…
3.7426	1068.64	[M+Me+Trifap+NH4]+	PI(36:2)	PI(18:0_18:2);PI(18:1_18:1);PI(16:1_20:1);PI(16:0_20:2)	PI(18:0_18:2(Δ5,8)) 621.41,479.38, 581.38,439.34, ; PI(18:0_18:2(Δ6,9)) 635.43,493.39, 595.4,453.36, ; PI(18:0_18:2(Δ8,11)) 663.46,521.42, 623.43,481.39, ; PI(18:0_18:2(Δ9,12)) 677.48,535.44, 637.44,495.41, ; PI(18:1(Δ13)_18:1(Δ13)) 691.49,549.45, ; PI(18:1(Δ11)_18:1(Δ11)) 663.46,521.42, ; PI(18:1(Δ9)_18:1(Δ9)) 635.43,493.39, ; PI(18:1(Δ8)_18:1(Δ8)) 621.41,479.38, ; PI(18:1(Δ6)_18:1(Δ6)) 593.38,4…
3.51725	1066.63	[M+Me+Trifap+NH4]+	PI(36:3)	PI(18:1_18:2);PI(16:0_20:3);PI(18:0_18:3)	PI(18:1(Δ11)_18:2(Δ5,8)) 661.46,519.42, /619.41,477.37, 579.38,437.34, ; PI(18:1(Δ11)_18:2(Δ6,9)) 661.46,519.42, /633.43,491.39, 593.4,451.36, ; PI(18:1(Δ11)_18:2(Δ8,11)) 661.46,519.42, /661.46,519.42, 621.43,479.39, ; PI(18:1(Δ11)_18:2(Δ9,12)) 661.46,519.42, /675.47,533.44, 635.44,493.4, ; PI(18:1(Δ9)_18:2(Δ5,8)) 633.43,491.39, /619.41,477.37, 579.38,437.34, ; PI(18:1(Δ9)_18:2(Δ6,9)) 633.43,491.…
4.07241	1064.6	[M+Me+Trifap+NH4]+	PI(36:4)	PI(16:0_20:4);PI(18:2_18:2);PI(18:1_18:3)	PI(18:1(Δ11)_18:3(Δ6,9,12)) 659.42,517.38, /673.44,531.4, 633.4,491.37, 593.37,451.33, ; PI(18:1(Δ9)_18:3(Δ6,9,12)) 631.39,489.35, /673.44,531.4, 633.4,491.37, 593.37,451.33, ; PI(18:2(Δ8,11)_18:2(Δ8,11)) 659.42,517.38, 619.39,477.35, ; PI(18:2(Δ9,12)_18:2(Δ9,12)) 673.44,531.4, 633.4,491.37, ; PI(16:0_20:4(Δ5,8,11,14)) 673.44,531.4, 633.4,491.37, 593.37,451.33, 553.34,411.3, ;
3.32853	1082.66	[M+Me+Trifap+NH4]+	PI(37:2)	PI(18:0_19:2);PI(18:1_19:1);PI(17:0_20:2)	PI(18:0_19:2(Δ5,8)) 621.42,479.38, 581.38,439.35, ; PI(18:0_19:2(Δ7,10)) 649.45,507.41, 609.42,467.38, ; PI(18:0_19:2(Δ8,11)) 663.46,521.42, 623.43,481.39, ; PI(18:0_19:2(Δ9,12)) 677.48,535.44, 637.45,495.41, ; PI(18:1(Δ13)_19:1(Δ12)) 705.51,563.47, /677.48,535.44, ; PI(18:1(Δ13)_19:1(Δ11)) 705.51,563.47, /663.46,521.42, ; PI(18:1(Δ13)_19:1(Δ10)) 705.51,563.47, /649.45,507.41, ; PI(18:1(Δ13)_19:1…
4.74753	1080.66	[M+Me+Trifap+NH4]+	PI(37:3)	PI(18:1_19:2);PI(18:0_19:3);PI(17:0_20:3)	PI(18:1(Δ11)_19:2(Δ5,8)) 675.48,533.44, /619.42,477.38, 579.39,437.35, ; ; PI(18:1(Δ11)_19:2(Δ7,10)) 675.48,533.44, /647.45,505.41, 607.42,465.38, ; PI(18:1(Δ11)_19:2(Δ8,11)) 675.48,533.44, /661.46,519.43, 621.43,479.39, ; PI(18:1(Δ11)_19:2(Δ9,12)) 675.48,533.44, /675.48,533.44, 635.45,493.41, ; PI(18:1(Δ9)_19:2(Δ5,8)) 647.45,505.41, /619.42,477.38, 579.39,437.35,; PI(18:1(Δ9)_19:2(Δ7,10)) 647.45…
3.50471	1098.67	[M+Me+Trifap+NH4]+	PI(38:1)	PI(18:1_20:0);PI(18:0_20:1)	PI(18:0_20:1(Δ11)) 665.47,523.43, ; PI(18:0_20:1(Δ8)) 623.42,481.38, ; PI(18:1(Δ9)_20:0) 665.47,523.43, ; PI(18:1(Δ6)_20:0) 623.42,481.38, ;
3.66733	1096.66	[M+Me+Trifap+NH4]+	PI(38:2)	PI(18:0_20:2);PI(18:1_20:1);PI(16:0_22:2)	PI(18:1(Δ11)_20:1(Δ13)) 691.48,549.44, /691.48,549.44, ; PI(18:1(Δ11)_20:1(Δ11)) 691.48,549.44, /663.45,521.41, ; PI(18:1(Δ11)_20:1(Δ10)) 691.48,549.44, /649.43,507.39, PI(18:1(Δ11)_20:1(Δ8)) 691.48,549.44, /621.4,479.36, ; PI(18:1(Δ11)_20:1(Δ7)) 691.48,549.44, /607.39,465.35, ; PI(18:1(Δ9)_20:1(Δ13)) 663.45,521.41, /691.48,549.44, ; PI(18:1(Δ9)_20:1(Δ11)) 663.45,521.41, /663.45,521.41, ; PI(18:1…
3.65126	1094.65	[M+Me+Trifap+NH4]+	PI(38:3)	PI(18:1_20:2);PI(18:2_20:1);PI(18:0_20:3);PI(16:0_22:3)	; PI(18:2(Δ5,8)_20:1(Δ13)) 647.43,505.39, 607.4,465.36, /689.48,547.44, , ; PI(18:2(Δ5,8)_20:1(Δ11)) 647.43,505.39, 607.4,465.36, /661.45,519.41, ; PI(18:2(Δ5,8)_20:1(Δ10)) 647.43,505.39, 607.4,465.36, /647.43,505.39, , ; PI(18:2(Δ5,8)_20:1(Δ8)) 647.43,505.39, 607.4,465.36, /619.4,477.36, ; PI(18:2(Δ5,8)_20:1(Δ7)) 647.43,505.39, 607.4,465.36, /605.38,463.35, ; PI(18:2(Δ6,9)_20:1(Δ13)) 661.45,519.…
3.73703	1092.64	[M+Me+Trifap+NH4]+	PI(38:4)	PI(18:1_20:3);PI(18:0_20:4);PI(18:2_20:2);PI(16:0_22:4)	PI(16:0_22:4(Δ7,10,13,16)) 701.48,559.44, 661.45,519.41, 621.41,479.38, 581.38,439.34, ; PI(16:0_22:4(Δ10,13,16,19)) 743.52,601.49, 703.49,561.45, 663.46,521.42, 623.43,481.39, ; PI(18:1(Δ13)_20:3(Δ8,11,14)) 715.49,573.45, /701.48,559.44, 661.45,519.41, 621.41,479.38, ; PI(18:1(Δ13)_20:3(Δ7,10,13)) 715.49,573.45, /687.46,545.42, 647.43,505.39, 607.4,465.36, ; PI(18:1(Δ13)_20:3(Δ5,8,11)) 715.49,57…
4.26047	1090.61	[M+Me+Trifap+NH4]+	PI(38:5)	PI(18:1_20:4);PI(16:0_22:5);PI(18:0_20:5);PI(18:2_20:3)	PI(18:0_20:5(Δ5,8,11,14,17)) 741.49,599.45, 701.46,559.42, 661.43,519.39, 621.4,479.36, 581.37,439.33, ; PI(18:2(Δ9,12)_20:3(Δ8,11,14)) 699.45,557.41, 659.41,517.38, /699.45,557.41, 659.41,517.38, 619.38,477.35, ; PI(18:1(Δ11)_20:4(Δ5,8,11,14)) 685.43,543.39, /699.45,557.41, 659.41,517.38, 619.38,477.35, 579.35,437.31, ; PI(18:1(Δ11)_20:4(Δ8,11,14,17)) 685.43,543.39, /741.49,599.45, 701.46,559.42…
3.80514	1124.7	[M+Me+Trifap+NH4]+	PI(40:2)	PI(18:1_22:1);PI(18:0_22:2)	PI(18:1(Δ9)_22:1(Δ13)) 691.49,549.45, /691.49,549.45, ;
3.7182	1122.68	[M+Me+Trifap+NH4]+	PI(40:3)	PI(18:0_22:3);PI(18:1_22:2);PI(20:1_20:2)	PI(18:0_22:3(Δ7,10,13)) 689.47,547.43, 649.44,507.4, 609.41,467.37, ; PI(18:1(Δ11)_22:2(Δ8,11)) 717.5,575.46, /661.44,519.4, 621.41,479.37, ; PI(18:1(Δ9)_22:2(Δ8,11)) 689.47,547.43, /661.44,519.4, 621.41,479.37, ; ; PI(18:1(Δ8)_22:2(Δ8,11)) 675.45,533.41, /661.44,519.4, 621.41,479.37, ; 649.44,507.4, ; PI(20:1(Δ13)_20:2(Δ8,11)) 717.5,575.46, /689.47,547.43, 649.44,507.4, ; PI(20:1(Δ13)_20:2(Δ11,1…
3.94955	1120.68	[M+Me+Trifap+NH4]+	PI(40:4)	PI(20:1_20:3);PI(18:1_22:3);PI(18:0_22:4);PI(20:2_20:2)	PI(20:1(Δ13)_20:3(Δ8,11,14)) 715.5,573.46, /729.51,587.48, 689.48,547.45, 649.45,507.41, ; PI(20:1(Δ13)_20:3(Δ5,8,11)) 715.5,573.46, /687.47,545.43, 647.44,505.4, 607.41,465.37, ; 607.41,465.37, ; PI(20:1(Δ11)_20:3(Δ8,11,14)) 687.47,545.43, /729.51,587.48, 689.48,547.45, 649.45,507.41, ; PI(20:1(Δ11)_20:3(Δ5,8,11)) 687.47,545.43, /687.47,545.43, 647.44,505.4, 607.41,465.37, ; PI(20:1(Δ10)_20:3(Δ8…
3.84508	1118.66	[M+Me+Trifap+NH4]+	PI(40:5)	PI(18:0_22:5);PI(20:1_20:4);PI(20:2_20:3);PI(18:1_22:4)	PI(18:1(Δ11)_22:4(Δ7,10,13,16)) 713.48,571.44, /727.49,585.46, 687.46,545.43, 647.43,505.39, 607.4,465.36, ; PI(18:1(Δ11)_22:4(Δ10,13,16,19)) 713.48,571.44, /769.54,627.5, 729.51,587.47, 689.48,547.44, 649.45,507.41, ; PI(18:1(Δ9)_22:4(Δ7,10,13,16)) 685.45,543.41, /727.49,585.46, 687.46,545.43, 647.43,505.39, 607.4,465.36, ; PI(18:1(Δ9)_22:4(Δ10,13,16,19)) 685.45,543.41, /769.54,627.5, 729.51,587…
3.82699	1116.64	[M+Me+Trifap+NH4]+	PI(40:6)	PI(18:0_22:6);PI(18:1_22:5)	PI(18:1(Δ9)_22:5(Δ7,10,13,16,19)) 683.43,541.39, /767.52,625.48, 727.49,585.45, 687.46,545.42, 647.43,505.39, 607.4,465.36, ; PI(18:0_22:6(Δ4,7,10,13,16,19)) 767.52,625.48, 727.49,585.45, 687.46,545.42, 647.43,505.39, 607.4,465.36, 567.37,425.33, ;
1.44633	922.547	[M+Trifap+H]+	PS(33:1)	PS(15:1_18:0)	PS(15:1(Δ7)_18:0) 609.42,467.38, ; PS(15:1(Δ6)_18:0) 595.4,453.36, ;
1.19554	936.572	[M+Trifap+H]+	PS(34:1)	PS(16:1_18:0);PS(16:0_18:1)	PS(16:0_18:1(Δ11)) 637.46,495.42, ; PS(16:0_18:1(Δ9)) 609.43,467.39, ; PS(16:0_18:1(Δ8)) 595.41,453.37, ; PS(16:1(Δ9)_18:0) 637.46,495.42, ; PS(16:1(Δ7)_18:0) 609.43,467.39, ; PS(16:1(Δ6)_18:0) 595.41,453.37, ;
1.57371	950.578	[M+Trifap+H]+	PS(35:1)	PS(17:0_18:1);PS(17:1_18:0)	PS(17:0_18:1(Δ9)) 623.43,481.39, ; PS(17:0_18:1(Δ8)) 609.42,467.38, ; PS(17:1(Δ9)_18:0) 637.45,495.41, ; PS(17:1(Δ8)_18:0) 623.43,481.39, ; PS(17:1(Δ7)_18:0) 609.42,467.38, ;
1.75892	964.578	[M+Trifap+H]+	PS(36:1)	PS(18:0_18:1);PS(16:0_20:1);PS(16:1_20:0)	PS(16:0_20:1(Δ13)) 665.46,523.43, ; PS(16:0_20:1(Δ11)) 637.43,495.4, ; PS(16:0_20:1(Δ10)) 623.42,481.38, ; PS(18:0_18:1(Δ11)) 665.46,523.43, ; PS(18:0_18:1(Δ9)) 637.43,495.4, ; PS(18:0_18:1(Δ8)) 623.42,481.38, ; PS(16:1(Δ12)_20:0) 707.51,565.47, ; PS(16:1(Δ9)_20:0) 665.46,523.43, ; PS(16:1(Δ7)_20:0) 637.43,495.4, ; PS(16:1(Δ6)_20:0) 623.42,481.38, ;
1.79371	962.565	[M+Trifap+H]+	PS(36:2)	PS(16:1_20:1);PS(16:0_20:2);PS(18:1_18:1);PS(18:0_18:2)	PS(18:1(Δ11)_18:1(Δ11)) 663.45,521.41, ; PS(18:1(Δ9)_18:1(Δ9)) 635.42,493.38, ; PS(18:1(Δ8)_18:1(Δ8)) 621.4,479.37, ; PS(18:0_18:2(Δ8,11)) 663.46,521.42, 623.43,481.39, ; PS(18:0_18:2(Δ9,12)) 677.48,535.44, 637.44,495.41, ; PS(16:0_20:2(Δ10,13)) 663.46,521.42, 623.43,481.39, ; PS(16:0_20:2(Δ11,14)) 677.48,535.44, 637.44,495.41, ; PS(16:1(Δ12)_20:1(Δ13)) 705.5,563.46, /663.45,521.41, ; PS(16:1(Δ12…
1.79894	992.601	[M+Trifap+H]+	PS(38:1)	PS(18:0_20:1)	PS(18:0_20:1(Δ11)) 665.46,523.42, ;
1.65864	990.591	[M+Trifap+H]+	PS(38:2)	PS(18:1_20:1);PS(18:0_20:2)	PS(18:1(Δ11)_20:1(Δ13)) 691.48,549.44, /691.48,549.44, ; PS(18:1(Δ11)_20:1(Δ11)) 691.48,549.44, /663.45,521.41, ; PS(18:1(Δ11)_20:1(Δ10)) 691.48,549.44, /649.43,507.39, ; PS(18:1(Δ9)_20:1(Δ13)) 663.45,521.41, /691.48,549.44, ; PS(18:1(Δ9)_20:1(Δ11)) 663.45,521.41, /663.45,521.41, ; PS(18:1(Δ9)_20:1(Δ10)) 663.45,521.41, /649.43,507.39, ; PS(18:1(Δ8)_20:1(Δ13)) 649.43,507.39, /691.48,549.44, ; PS(1…
1.71217	988.579	[M+Trifap+H]+	PS(38:3)	PS(18:1_20:2);PS(18:0_20:3)	PS(18:1(Δ11)_20:2(Δ8,11)) 689.47,547.43, /661.43,519.4, 621.4,479.36, ; PS(18:1(Δ11)_20:2(Δ11,14)) 689.47,547.43, /703.48,561.44, 663.45,521.41, ; PS(18:1(Δ9)_20:2(Δ8,11)) 661.43,519.4, /661.43,519.4, 621.4,479.36, ; PS(18:1(Δ9)_20:2(Δ11,14)) 661.43,519.4, /703.48,561.44, 663.45,521.41, ; PS(18:0_20:3(Δ8,11,14)) 703.48,561.44, 663.45,521.41, 623.42,481.38, ; PS(18:0_20:3(Δ5,8,11)) 661.43,519.4, 6…
1.70184	986.566	[M+Trifap+H]+	PS(38:4)	PS(18:1_20:3);PS(18:0_20:4);PS(16:0_22:4)	PS(18:1(Δ11)_20:3(Δ8,11,14)) 687.46,545.42, /701.47,559.43, 661.44,519.4, 621.41,479.37 ; PS(18:1(Δ8)_20:3(Δ8,11,14)) 645.41,503.37, /701.47,559.43, 661.44,519.4, 621.41,479.37, ; PS(16:0_22:4(Δ7,10,13,16)) 701.47,559.43, 661.44,519.4, 621.41,479.37, 581.37,439.34, ; PS(18:0_20:4(Δ5,8,11,14)) 701.47,559.43, 661.44,519.4, 621.41,479.37, 581.37,439.34, ;
1.49338	1016.62	[M+Trifap+H]+	PS(40:3)	PS(18:0_22:3)	PS(18:0_22:3(Δ7,10,13)) 689.48,547.44, 649.45,507.41, 609.42,467.38, ;
1.80897	1014.6	[M+Trifap+H]+	PS(40:4)	PS(18:0_22:4);PS(18:1_22:3)	PS(18:1(Δ9)_22:3(Δ10,13,16)) 687.45,545.41, /729.5,587.46, 689.47,547.43, 649.44,507.4, ;PS(18:1(Δ11)_22:3(Δ10,13,16)) 715.49,573.45, /729.51,587.47, 689.48,547.44, 649.45,507.41, ; PS(18:0_22:4(Δ7,10,13,16)) 729.5,587.46, 689.47,547.43, 649.44,507.4, 609.4,467.37, ; PS(18:0_22:4(Δ10,13,16,19)) 771.55,629.51, 731.51,589.48, 691.48,549.44, 651.45,509.41, ;
1.81861	1012.58	[M+Trifap+H]+	PS(40:5)	PS(18:1_22:4);PS(18:0_22:5);PS(20:1_20:4)	PS(18:0_22:5(Δ7,10,13,16,19)) 769.53,627.49, 729.5,587.46, 689.47,547.43, 649.43,507.4, 609.4,467.36, ; PS(18:1(Δ9)_22:4(Δ7,10,13,16)) 685.43,543.4, /727.48,585.44, 687.45,545.41, 647.42,505.38, 607.39,465.35, ; PS(18:1(Δ9)_22:4(Δ10,13,16,19)) 685.43,543.4, /769.53,627.49, 729.5,587.46, 689.47,547.43, 649.43,507.4, ; PS(18:1(Δ8)_22:4(Δ7,10,13,16)) 671.42,529.38, /727.48,585.44, 687.45,545.41, 647…
1.83057	1010.57	[M+Trifap+H]+	PS(40:6)	PS(18:0_22:6);PS(18:1_22:5)	PS(18:1(Δ9)_22:5(Δ7,10,13,16,19)) 683.43,541.39, /767.52,625.48, 727.49,585.45, 687.46,545.42, 647.43,505.39, 607.4,465.36,
4.00925	987.708	[M+Trifap+H]+	SM(d42:2)	SM(d18:2_24:0);SM(d18:1_24:1)	SM(d18:1_24:1(Δ15)) 845.57,703.53, ;
4.04741	985.701	[M+Trifap+H]+	SM(d42:3)	SM(d18:2_24:1);SM(d18:1_24:2)	SM(d18:2_24:1(Δ15)) 843.57,701.53, ;

## Sheet: Fig 4e
Fig 4e. %Relative compositions of C=C location isomers for 31 groups of GPLs bearing C16:1 or C18:1 acyl chain.
The relative abundance(%) of C=C location isomers of GPLs	Control 1	Control 2	Control 3	Control 4	Control 5	Control 6	Average	Standard deviation
PE 16:0_16:1(n-7)	58.12	51.96	57.33	51.87	58.08	53.95	55.2183	2.98344
PE 16:0_16:1(n-9)	19.55	20.59	17.96	15.98	20.32	18.05	18.7417	1.74798
PE 16:0_16:1(n-10)	22.33	27.45	24.71	32.15	21.6	28	26.04	3.96001
PC 16:0_16:1(n-5)	1.04	1.27	0.95	2.08	2.46	1.92	1.62	0.61887
PC 16:0_16:1(n-7)	44.39	41.3	39.05	45.97	38.37	46.77	42.64	3.5812
PC 16:0_16:1(n-9)	15.6	18.46	16.33	18.66	16.46	18.06	17.26	1.28845
PC 16:0_16:1(n-10)	38.98	38.97	43.67	33.29	42.71	33.26	38.48	4.46102
LPC 18:1(n-5)	5.09	3.24	3.76	3.52	2.58	3.42	3.60167	0.831202
LPC 18:1(n-7)	16.9	20.01	16.83	20.82	21.12	18.91	19.0983	1.89187
LPC 18:1(n-9)	60.85	62.11	65.92	59.69	62.83	64.8	62.7	2.35057
LPC 18:1(n-10)	14.13	12.82	11.3	14.59	11.41	11.36	12.6017	1.48277
LPC 18:1(n-13)	3.03	1.82	2.19	1.38	1.86	1.71	1.99833	0.568768
LPE 18:1(n-7)	19.7	15.68	14.51	16.81	14.81	13.29	15.8	2.2445
LPE 18:1(n-9)	50.06	57.45	55.38	56.65	54.77	54.48	54.7983	2.58272
LPE 18:1(n-10)	30.24	26.87	30.1	26.54	30.42	32.23	29.4	2.22825
PC 16:0_18:1(n-5)	0.92	0.76	0.61	1.2	0.56	0.74	0.798333	0.233788
PC 16:0_18:1(n-7)	24.63	27.13	25.72	30.43	22.9	22.34	25.525	2.98359
PC 16:0_18:1(n-9)	61.98	58.08	60.64	57.76	65.88	65.15	61.5817	3.43863
PC 16:0_18:1(n-10)	9.49	10.52	8.68	8.06	8.37	7.92	8.84	0.994605
PC 16:0_18:1(n-12)	1.23	2.5	2.85	1.29	1.55	2.76	2.03	0.754215
PC 16:0_18:1(n-13)	1.75	1.01	1.5	1.26	0.54	1.37	1.23833	0.421398
PC 17:0_18:1(n-7)	18.66	17.9	16.69	13.41	18.33	15.82	16.8017	1.97358
PC 17:0_18:1(n-9)	55.53	56.59	56	60.23	64.78	65.66	59.7983	4.52331
PC 17:0_18:1(n-10)	12.13	10.49	15.53	13.05	12.72	11.08	12.5	2.57071
PC 17:0_18:1(n-13)	13.68	13.02	11.78	12.31	7.17	7.44	10.9	0.964642
PC 18:0_18:1(n-7)	21.34	20.81	16.76	18.73	17.65	21.71	19.5	2.50532
PC 18:0_18:1(n-9)	71.14	69.83	74.47	72.32	73.88	69.77	71.9017	2.39216
PC 18:0_18:1(n-10)	2.63	3.64	3.65	3.55	3.59	3.33	3.39833	0.586032
PC 18:0_18:1(n-12)	3.19	3.79	3.57	3.2	3.18	4.07	3.5	0.303535
PC 18:0_18:1(n-13)	1.7	1.94	1.55	2.2	1.7	1.11	1.7	0.196723
PC 18:1_18:1(n-5)	1.45	1.16	1.05	1.22	1.17	1.14	1.19833	0.20664
PC 18:1_18:1(n-7)	16.78	22.89	16.67	18.28	19.95	20.82	19.2317	3.55979
PC 18:1_18:1(n-9)	68.68	61.38	69.93	66.74	64.92	66.75	66.4	4.61799
PC 18:1_18:1(n-10)	9.89	10.31	9.16	10.53	11.19	8.14	9.87	0.581922
PC 18:1_18:1(n-12)	1.53	3.07	2.13	1.86	1.75	2.26	2.1	0.77623
PC 18:1_18:1(n-13)	1.67	1.19	1.06	1.37	1.02	0.9	1.20167	0.321299
PC 18:1_20:4(n-7)	22.94	25.49	27.7	26.24	23.57	16.86	23.8	2.38202
PC 18:1_20:4(n-9)	65.62	58.41	58.49	60.47	65.89	75.12	64	4.13979
PC 18:1_20:4(n-10)	11.44	16.1	13.82	13.28	10.54	8.02	12.2	2.33018
PC O-16:0_18:1(n-7)	18.22	21.5	20.15	28.24	17.07	24.54	21.62	1.64852
PC O-16:0_18:1(n-9)	72.46	67.98	71.47	62.67	73.24	67.2	69.17	2.35339
PC O-16:0_18:1(n-10)	9.32	10.52	8.38	9.09	9.69	8.26	9.21	1.07263
PC O-18:0_18:1(n-7)	34.1991	29.4158	36.0615	28.3977	25.4836	26.0223	29.93	3.42814
PC O-18:0_18:1(n-9)	65.8009	70.5842	63.9385	71.6023	74.5164	73.9777	70.07	3.42814
PC O-18:1_18:1(n-7)	31.15	31.57	37.82	25.23	20.11	27.52	28.9	3.73559
PC O-18:1_18:1(n-9)	54.51	55	51.01	63.68	69.14	62.46	59.3	2.17601
PC O-18:1_18:1(n-10)	14.34	13.43	11.17	11.09	10.76	10.02	11.8017	1.63221
PE 16:0_18:1(n-5)	1.8	0.99	1.08	1.42	1.25	1.08	1.27	0.443959
PE 16:0_18:1(n-7)	43.99	37.99	37.89	33.93	35.75	34.5	37.3417	3.49333
PE 16:0_18:1(n-9)	44.54	50.47	53.59	52.93	55.08	55.1	51.9517	4.59713
PE 16:0_18:1(n-10)	8.65	9.04	6.67	10.42	6.35	7.9	8.17167	1.27079
PE 16:0_18:1(n-12)	1.02	1.52	0.78	1.31	1.57	1.43	1.27167	0.377536
PE 18:0_18:1(n-7)	22.24	16.22	14.94	14.96	17.82	17.85	17.3383	3.89805
PE 18:0_18:1(n-9)	71.02	76.91	78.95	79.91	74.61	74.79	76.0317	4.11782
PE 18:0_18:1(n-10)	5.85	6.15	5.5	4.31	6.57	6.36	5.79	0.32532
PE 18:0_18:1(n-12)	0.89	0.72	0.61	0.82	1	1	0.84	0.141067
PE 18:1_18:1(n-5)	1.65	1.01	1.52	1.5	1.47	1.55	1.45	0.33828
PE 18:1_18:1(n-7)	17.34	16.08	23.42	16.75	31.01	26.2	21.8	3.92491
PE 18:1_18:1(n-9)	71.21	72.53	62.6	74.67	55.26	63.64	66.6517	5.39258
PE 18:1_18:1(n-10)	7.63	8.5	10.02	5.02	10.28	5.96	7.90167	1.20964
PE 18:1_18:1(n-12)	1.25	1.15	1.34	1.43	1.2	1.72	1.34833	0.0950438
PE 18:1_18:1(n-13)	0.92	0.73	1.11	0.63	0.79	0.93	0.851667	0.19
PE 18:1_20:4(n-7)	16.15	15.7	13.38	21.53	18.4	19.6	17.46	1.48648
PE 18:1_20:4(n-9)	60.4	63.14	61.67	60.4	53.37	51.96	58.49	1.37122
PE 18:1_20:4(n-10)	23.45	21.15	24.95	18.07	28.23	28.44	24.0483	1.91398
PE 18:1_20:5(n-7)	28.52	28.62	25.04	30.02	30.95	21.86	27.5017	2.03866
PE 18:1_20:5(n-9)	37.58	32.3	32.62	34.31	32.17	36.82	34.3	2.96036
PE 18:1_20:5(n-10)	33.91	39.08	42.34	35.66	36.89	41.32	38.2	4.25091
PE 18:1_22:6(n-7)	13.28	14.49	15.44	16.76	18.91	16.7	15.93	1.0826
PE 18:1_22:6(n-9)	63.51	62.6	56.44	56.02	52.67	57.96	58.2	3.84618
PE 18:1_22:6(n-10)	23.21	22.91	28.12	27.22	28.42	25.34	25.87	2.92524
PE O-16:0_18:1(n-7)	34.33	39.42	39.06	34.51	35.86	23.82	34.5	2.8405
PE O-16:0_18:1(n-9)	65.67	60.58	60.94	65.49	64.14	76.18	65.5	2.8405
PE O-18:1_18:1(n-7)	11.61	12.99	16.93	21.34	16.68	20.66	16.7017	2.76075
PE O-18:1_18:1(n-9)	35.42	42.37	40.19	31.11	38.4	33.43	36.82	3.55452
PE O-18:1_18:1(n-10)	52.97	44.64	42.88	47.55	44.92	45.92	46.48	5.38972
PG 14:0_18:1(n-7)	74.12	66.72	75.52	69.84	79.76	78.04	74	4.72864
PG 14:0_18:1(n-9)	25.88	33.28	24.48	30.16	20.24	21.96	26	4.72864
PG 16:0_18:1(n-7)	82.46	80.58	86.31	72.97	81.09	73.05	79.41	2.9209
PG 16:0_18:1(n-9)	12.15	15.36	7.37	21.29	13.98	21.47	15.27	4.02063
PG 16:0_18:1(n-10)	5.39	4.06	6.32	5.74	4.93	5.48	5.32	1.13588
PG 18:0_18:1(n-7)	72.31	69.18	69.58	65.32	71.32	74.09	70.3	1.70342
PG 18:0_18:1(n-9)	27.69	30.82	30.42	34.68	28.68	25.91	29.7	1.70342
PG 18:1_18:1(n-7)	53.22	47.63	48.8	48.15	55.38	56.9	51.68	2.94826
PG 18:1_18:1(n-9)	46.78	52.37	51.2	51.85	44.62	43.1	48.32	2.94826
PS 16:0_18:1(n-7)	42.49	38.42	46.75	49.96	38.85	47.77	44.04	4.16536
PS 16:0_18:1(n-9)	37.84	41.15	36.62	31.38	38.57	31.89	36.2417	2.34398
PS 16:0_18:1(n-10)	19.66	20.42	16.64	18.67	22.59	20.34	19.72	1.99943
PS 18:0_18:1(n-7)	24.02	20.11	20.6	16.46	23.4	23.64	21.3717	2.13013
PS 18:0_18:1(n-9)	63.2	69.36	70.3	73.02	68.52	63.67	68.0117	3.85658
PS 18:0_18:1(n-10)	12.79	10.53	9.1	10.52	8.09	12.69	10.62	1.86049
PS 18:1_18:1(n-7)	19.41	22.69	22.78	21.93	26.7	29.88	23.8983	1.92022
PS 18:1_18:1(n-9)	69.39	64.97	64.13	66.86	60.78	51.68	62.9683	2.82576
PS 18:1_18:1(n-10)	11.19	12.34	13.09	11.21	12.51	18.43	13.1283	0.956992
PI 16:0_18:1(n-5)	1.23	1.46	1.21	1.53	1.29	1.25	1.32833	0.138924
PI 16:0_18:1(n-7)	31.51	34.5	34.8	33.82	31.9	28.04	32.4283	1.81907
PI 16:0_18:1(n-9)	52.89	48.92	49.24	51.27	51.39	58.5	52.035	2.20552
PI 16:0_18:1(n-10)	10.39	11.88	10.83	10.44	12	8.65	10.6983	0.765528
PI 16:0_18:1(n-13)	3.98	3.24	3.92	2.94	3.42	3.56	3.51	0.411015
PI 18:0_18:1(n-5)	0.99	1.28	1.05	0.68	1.16	1.02	1.03	0.15308
PI 18:0_18:1(n-7)	17.61	19.12	18.07	20.68	20.56	16.64	18.78	0.773972
PI 18:0_18:1(n-9)	61.87	60.09	61.41	59.26	58.01	63.63	60.7117	0.923977
PI 18:0_18:1(n-10)	9.47	11.37	8.04	8.71	9.89	8.02	9.25	1.67052
PI 18:0_18:1(n-12)	1.67	1.34	1.71	1.36	1.67	2.03	1.63	0.20306
PI 18:0_18:1(n-13)	8.39	6.8	9.72	9.31	8.71	8.66	8.59833	1.46193
PI 18:1_18:1(n-5)	1.17	1.07	1.13	1.35	1.15	1.33	1.2	0.0503322
PI 18:1_18:1(n-7)	21.73	22.25	26.76	20.67	19.01	19.19	21.6017	2.76621
PI 18:1_18:1(n-9)	54.74	55.45	52.72	56.13	59.62	61.84	56.75	1.41642
PI 18:1_18:1(n-10)	19.21	17.96	16.51	19.08	16.78	14.75	17.3817	1.35123
PI 18:1_18:1(n-12)	1.49	1.48	1.34	1.41	1.42	1.32	1.41	0.083865
PI 18:1_18:1(n-13)	1.66	1.8	1.54	1.36	2.02	1.58	1.66	0.130128
PI 18:1_22:4(n-7)	21.75	19.79	21.13	21.63	17.07	21.1	20.4117	1.0018
PI 18:1_22:4(n-9)	63.09	63.36	62.62	60.72	65.93	66.3	63.67	0.374477
PI 18:1_22:4(n-10)	15.17	16.86	16.24	17.65	17	12.6	15.92	0.854927

## Sheet: Fig 5a
Fig 5a Alterations of TG, CE, GPL,and SM at sum composition level. SPLASH Lipidomix was used as the internal standard for relative quantitation.
Sample	Cancer tissue 1	Cancer tissue 2	Cancer tissue 3	Cancer tissue 4	Cancer tissue 5	Cancer tissue 6	Normal tissue 1	Normal tissue 2	Normal tissue 3	Normal tissue 4	Normal tissue 5	Normal tissue 6	LOG2(Cancer/Normal) (After Sample Normalization by median and Data Pareto scaling)	- LOG10 (P VALUE) (After Sample Normalization by median and Data Pareto scaling)
I/IIS
LPC(16:0)	0.215949	0.338127	0.38212	1.17085	0.345096	0.206541	0.164105	0.21204	0.172209	0.0394378	0.0641699	0.0315926	1.082	0.70916
LPC(18:0)	0.225836	0.263309	0.205413	0.950773	0.233669	0.135031	0.246229	0.151419	0.132258	0.0334925	0.0395036	0.0181571	0.78532	0.4297
LPC(18:1)	0.0437198	0.184246	0.360441	1.28222	0.34392	0.148395	0.0161637	0.126849	0.0469389	0.0142063	0.020222	0.0184719	2.2505	0.86466
LPE(18:0)	0.328912	2.03512	1.0583	3.09215	0.470803	0.638662	0.75223	0.284166	0.286248	0.137198	0.0720202	0.0953489	1.4427	0.7793
LPE(18:1)	0.271793	0.522353	0.79559	1.4417	0.572817	0.572405	0.110344	0.150782	0.112493	0.0690671	0.144378	0.213023	1.6193	1.6971
LPE(20:3)	0.0309199	0.15624	0.105587	0.390066	0.0892018	0.131455	0.096087	0.0291768	0.0660867	0.189612	0.054742	0.090638	0.33325	0.22523
LPE(20:4)	0.232617	0.549754	0.837848	1.54132	0.637324	0.526324	0.237343	0.174192	0.575018	0.323513	0.858793	1.12348	-0.18606	0.12516
LPE(22:6)	0.0396424	0.0954215	0.523835	0.751639	0.0929425	0.161821	0.0653975	0.0420152	0.099131	0.040382	0.225919	0.193835	0.63355	0.34866
PC(30:0)	0.0760343	0.246852	0.595537	0.23056	0.148955	0.12296	0.0244765	0.0176574	0.045506	0.0410305	0.0347828	0.0292282	2.3276	1.7582
PC(32:0)	0.532773	1.54463	1.77319	1.41166	0.923868	0.508408	0.355837	0.209549	0.711821	0.540384	0.563154	0.452796	0.7683	0.86558
PC(32:1)	0.0953398	0.395557	1.03833	0.659056	0.249856	0.322664	0.0196097	0.0304196	0.0969819	0.103508	0.0661965	0.0518383	2.474	1.9906
PC(34:1)	0.950492	2.76286	3.91945	2.95698	2.11555	1.90124	0.22956	0.235508	1.19939	0.956432	0.669235	0.515257	1.5841	2.1414
PC(34:2)	1.03222	1.2782	5.78579	3.34599	1.82891	1.54928	0.145089	0.259517	0.948341	0.790787	0.632546	0.579019	1.639	1.7075
PC(36:2)	0.795718	1.56909	4.63839	3.71158	1.39329	1.26985	0.160019	0.292208	0.736109	0.632829	0.476385	0.447218	1.7675	1.7801
PC(36:3)	0.341007	0.951379	3.16477	2.34909	0.844897	0.855703	0.0704028	0.166303	0.51236	0.472418	0.385765	0.344179	1.6431	1.5017
PC(36:4)	0.517172	1.31448	2.97268	1.97394	0.995893	0.745014	0.182303	0.185922	1.11445	0.716287	0.683188	0.369057	0.99688	1.1559
PC(37:4)	0.0596997	0.16103	0.260468	0.150447	0.0492494	0.0880865	0.0261456	0.0114373	0.0675243	0.0436834	0.0455299	0.0278559	1.3906	1.4199
PC(38:3)	0.119962	0.464898	0.644577	0.560749	0.255831	0.230158	0.0319943	0.059642	0.215538	0.16331	0.135543	0.100959	1.3109	1.4165
PC(38:4)	0.353847	1.40231	1.74145	1.54598	0.693421	0.554849	0.135722	0.173061	0.872997	0.528654	0.472633	0.288205	1.0145	1.0237
PC(38:5)	0.153532	0.611952	0.959957	0.85477	0.325216	0.3963	0.0427667	0.0770782	0.264452	0.221039	0.221437	0.155895	1.351	1.4884
PC(38:6)	0.169308	0.218675	0.802841	0.509456	0.245259	0.228397	0.0205718	0.0404526	0.117744	0.0864459	0.112687	0.0760861	1.7279	1.9193
PC(40:5)	0.0487277	0.251621	0.196456	0.147152	0.0887205	0.0968138	0.0095082	0.0145667	0.0562922	0.0448132	0.0500329	0.0367965	1.6655	1.1848
PC(40:6)	0.094403	0.266427	0.505936	0.348709	0.135631	0.163065	0.0105389	0.0269491	0.0746883	0.0537181	0.084795	0.0513559	1.8682	1.8821
PC(O-34:2)	0.219907	0.213396	0.633164	0.241515	0.366333	0.15535	0.0214684	0.00953486	0.0640268	0.0475248	0.0352971	0.0272811	2.6592	3.2684
PC(O-34:3)	0.13393	0.087486	0.545229	0.239487	0.229098	0.0884832	0.0100788	0.009031	0.0466792	0.0338515	0.024863	0.0190276	2.6717	2.1083
PC(O-36:3)	0.12173	0.127235	0.403764	0.228579	0.210041	0.0922906	0.0162274	0.00996975	0.0396216	0.0309442	0.0253939	0.0241854	2.4499	3.024
PE(34:1)	0.947274	4.08113	7.98223	6.29466	5.03324	5.13104	0.129502	0.286341	1.62798	2.02423	0.804631	0.656752	2.1254	2.6383
PE(34:2)	0.569157	1.49795	14.2048	7.20334	3.02922	4.00563	0.112632	0.218648	0.820396	1.068	0.505995	0.542987	2.7401	1.4476
PE(36:1)	4.47601	11.5443	16.7335	13.5097	11.5174	8.78048	0.305847	0.596669	5.4985	4.97929	1.78505	1.44389	1.9725	2.6969
PE(36:2)	2.89652	9.7057	52.2262	27.4024	12.6288	16.3812	0.261322	0.806536	4.26292	4.32857	1.7254	1.70229	2.8332	1.7753
PE(36:3)	3.94405	6.87033	33.3552	33.9214	14.2389	14.6395	0.598301	0.677161	6.49448	4.97628	0.801501	0.980393	2.5965	1.9066
PE(38:3)	0.426742	4.73139	5.10673	6.52352	2.9441	3.0776	0.108421	0.137645	2.89256	2.66028	1.20248	0.771635	1.4245	1.2774
PE(38:4)	1.20605	18.7085	18.7484	19.6085	7.39769	9.82171	0.506858	0.508618	14.6963	10.5346	5.77517	3.20896	1.0088	0.77483
PE(38:5)	0.364	4.4097	5.07336	7.07989	2.13165	4.34612	0.152774	0.121045	2.53662	2.28646	1.39995	0.930275	1.4911	1.3292
PE(40:7)	1.62488	3.09852	9.15756	11.5114	6.12047	3.63835	0.931623	0.47724	4.0647	2.50462	0.333519	0.198362	1.6864	1.5898
PE(O-34:2)	4.38212	3.89832	27.6299	10.5098	7.86735	5.55184	0.244539	0.42464	2.66175	2.78375	0.848359	0.560399	2.62	1.7014
PE(O-36:2)	2.3539	2.00057	11.9276	4.45363	4.02271	3.28105	0.130357	0.152671	1.53212	1.46506	0.312908	0.13095	2.6344	2.0657
PE(O-36:3)	3.31581	2.27189	16.734	8.72508	5.62555	5.28867	0.115058	0.251759	1.9425	2.2139	0.515014	0.345169	2.665	2.109
PE(O-36:4)	1.60615	3.24943	7.96692	7.1058	3.54484	3.32114	0.131948	0.158429	1.878	2.03801	0.650484	0.485213	2.0994	2.3753
PE(O-36:5)	3.84995	17.3736	30.1057	33.7575	13.4599	9.70855	0.812315	0.833407	10.0247	9.92441	3.50183	2.54804	1.7569	1.5804
PE(O-38:4)	1.43898	4.77722	5.03112	6.20824	3.58797	2.88552	0.286796	0.141617	3.79572	2.82748	0.908295	0.431876	1.4056	1.4624
PE(O-38:5)	4.80504	26.8391	29.1264	36.7089	15.8912	10.2767	2.02089	1.05087	25.431	17.9495	5.67455	2.57816	1.0715	0.8573
PE(O-38:6)	1.65117	12.543	17.3913	15.5994	4.53712	6.6024	0.766527	0.419146	12.8956	11.3062	3.48198	1.92237	0.84338	0.64625
PE(O-38:7)	0.949122	3.63182	24.0406	14.2058	2.41195	3.77537	0.22321	0.310109	3.19206	2.7506	1.58686	0.677393	2.1505	1.0947
PE(O-40:5)	0.956296	5.77565	3.32365	3.40536	3.07898	1.36147	0.258987	0.0864487	3.64488	2.07936	0.751548	0.268662	1.3215	0.80738
PE(O-40:6)	0.832715	5.3291	7.53471	5.10403	2.19663	2.92556	0.305079	0.136468	3.90347	3.32728	1.08651	0.465969	1.2864	1.0814
PE(O-40:7)	1.08104	4.96258	19.4332	13.9123	2.75201	3.75752	0.350136	0.400739	5.50315	4.17916	1.63658	0.563699	1.6276	1.0708
PG(34:1)	0.0342883	0.100403	0.161227	0.1909	0.081792	0.0737191	0.00954809	0.0233229	0.0357974	0.0391234	0.0154659	0.01318	1.7246	1.9085
PG(34:2)	0.0213683	0.0354226	0.090322	0.0812878	0.0403428	0.0362519	0.00789143	0.00716741	0.0195486	0.0186186	0.00413838	0.00471679	1.7945	2.3035
PG(35:1)	0.0677167	0.0955044	0.181615	0.152091	0.148632	0.104407	0.0269487	0.0213231	0.0859148	0.0726956	0.00779156	0.0110629	1.3136	2.7343
PG(35:2)	0.0464684	0.0537636	0.196577	0.0981687	0.0966956	0.0774679	0.0138192	0.0286323	0.0302393	0.0312447	0.00232678	0.00731159	1.6031	2.1051
PG(36:1)	0.0494106	0.0919441	0.120795	0.136212	0.111318	0.0558674	0.0155973	0.0096987	0.0443917	0.0334075	0.00895024	0.00876278	1.8052	2.7762
PG(36:2)	0.0492801	0.119623	0.248587	0.249553	0.119524	0.0928304	0.0298688	0.0223239	0.0336896	0.0325526	0.0212514	0.0171734	1.8212	2.0844
PG(36:3)	0.0302183	0.111404	0.257399	0.217722	0.100399	0.0710133	0.0224955	0.0192537	0.0280582	0.0397248	0.0222637	0.020856	1.7519	1.7517
PG(36:4)	0.0215159	0.0661687	0.207599	0.171839	0.0803886	0.0560167	0.0119282	0.0142365	0.0383791	0.0548888	0.0217034	0.0185222	1.4473	1.4634
PG(38:5)	0.036777	0.0755169	0.0445886	0.0629371	0.0425554	0.0212063	0.00568442	0.00550132	0.0134145	0.0181976	0.0086098	0.00826758	1.8841	1.6233
PG(40:6)	0.00837926	0.118842	0.0452794	0.0467543	0.030655	0.0345593	0.00531359	0.00263283	0.0105229	0.00824605	0.00595118	0.0049003	2.6499	1.0016
PG(40:7)	0.0116098	0.101034	0.0637449	0.063155	0.0395745	0.028105	0.0063332	0.00441207	0.0147891	0.0140911	0.00877467	0.00610552	2.1678	1.2166
PI(34:1)	0.342895	0.32125	3.82438	3.39666	0.510195	1.52056	0.0320058	0.119595	0.164882	0.274247	0.0196919	0.054328	3.366	1.4958
PI(36:1)	0.598855	0.411234	5.46459	4.52743	0.859142	2.08414	0.0343565	0.15428	0.201743	0.34257	0.0291484	0.0676331	3.5258	1.5797
PI(36:2)	1.38471	0.98865	16.5593	4.43597	3.07078	2.69039	0.0872304	0.172444	0.457196	0.577563	0.0759272	0.19138	3.6661	1.2306
PI(36:3)	0.465099	0.512046	3.22036	1.37308	1.31512	1.10963	0.0209942	0.051677	0.296568	0.429969	0.052542	0.115466	2.7129	2.169
PI(36:4)	0.274333	0.80836	1.64634	1.22401	1.46316	0.637587	0.0277869	0.0379797	0.529967	0.584419	0.0820938	0.0986831	1.956	2.5223
PI(38:2)	0.235855	0.336691	1.06478	0.979644	0.450621	0.779641	0.0265533	0.0387352	0.123671	0.152829	0.0157487	0.0351581	2.9202	2.7456
PI(38:3)	0.95138	3.127	6.26532	3.38347	3.05392	2.46069	0.144737	0.139554	1.73219	1.47912	0.244478	0.303058	2.0565	2.2731
PI(38:4)	2.94402	12.3506	15.0224	8.27245	11.6153	4.87164	0.608762	0.395551	8.95256	6.39506	1.13659	1.25085	1.4287	1.3071
PI(38:5)	0.525895	1.85573	2.12299	1.42897	2.06024	1.36712	0.053183	0.0539987	1.29271	1.42706	0.254599	0.329214	1.3455	1.5599
PI(40:3)	0.0359267	0.189506	0.114093	0.0925835	0.0805675	0.0678759	0.0274126	0.0130287	0.0378197	0.033522	0.104814	0.0913035	0.47701	0.29308
PI(40:4)	0.171554	0.709368	0.56042	0.471257	0.46597	0.281816	0.0187794	0.00820603	0.20716	0.128782	0.019918	0.0381755	2.5666	1.8356
PS(35:1)	0.513346	1.97645	3.19441	2.50447	0.972066	1.55277	0.205912	0.329881	3.85004	3.82696	6.29505	1.10064	-0.81114	0.4876
PS(36:1)	4.47443	5.4715	13.0131	16.7834	12.5746	7.71712	3.58862	1.46243	10.9907	9.43925	0.856589	1.99871	0.68615	0.88447
PS(40:6)	0.580367	2.17953	7.19672	7.38694	1.36574	4.21506	0.316811	0.237532	2.75086	1.65598	0.476005	0.825272	1.5874	1.2992
SM(d32:1)	0.462245	0.234642	0.288135	0.197673	0.642949	0.119933	0.0988354	0.038104	0.128955	0.119508	0.143312	0.0962032	1.0066	1.5368
SM(d33:1)	0.138578	0.0775939	0.129358	0.0820183	0.299461	0.0828499	0.0445465	0.0217522	0.042722	0.042673	0.0787351	0.0466092	0.81667	1.4188
SM(d34:0)	0.815461	0.655036	0.975666	2.04651	1.69732	0.426025	0.418346	0.25318	0.699474	0.540168	0.418643	0.397011	0.64884	0.93215
SM(d34:1)	4.92375	3.63702	4.32085	4.1815	6.83145	2.09701	2.51147	1.25563	3.87671	3.03451	2.35507	2.1352	0.18443	0.36271
SM(d34:2)	0.486387	0.205454	0.169151	0.323394	0.494701	0.154793	0.0780288	0.0552904	0.207873	0.118756	0.0926893	0.0983846	0.95274	1.6084
SM(d36:1)	0.329234	0.266159	0.199991	0.219626	0.44407	0.0900422	0.416574	0.291576	0.718527	0.606852	0.508914	0.269051	-0.81209	1.629
SM(d36:0)	0.0409562	0.0376519	0.0392153	0.102236	0.0919567	0.0174215	0.0350152	0.0457653	0.106553	0.0864438	0.079443	0.0370024	-1.4234	3.3402
SM(d36:4)	0.0432029	0.0376075	0.109386	0.0441929	0.162753	0.0241277	0.0288772	0.0151668	0.0614484	0.0573126	0.0344105	0.0329912	0.22779	0.28372
SM(d38:1)	0.098792	0.10449	0.087998	0.10361	0.152843	0.0378815	0.13174	0.0475843	0.163222	0.11196	0.100606	0.0583704	-0.65785	0.88184
SM(d40:1)	0.317622	0.261739	0.286934	0.331802	0.432975	0.0970994	0.207849	0.12113	0.358879	0.23273	0.228363	0.142589	-0.16728	0.26489
SM(d40:2)	0.251214	0.0930318	0.0755747	0.115244	0.299459	0.0569404	0.0568423	0.0335834	0.103647	0.0657209	0.0656347	0.0538705	0.6034	0.74719
SM(d42:1)	0.881829	0.853804	0.961217	1.50285	1.26133	0.312514	0.441489	0.300459	0.732837	0.574036	0.415721	0.31672	0.46634	0.76637
SM(d42:2)	1.45724	1.21981	0.693747	1.23274	1.47141	0.511817	0.769906	0.416005	1.48873	1.27766	0.810297	0.708159	-0.20143	0.31304
SM(d42:3)	0.997728	0.547151	0.490105	0.635419	1.0203	0.256727	0.444691	0.199559	0.697728	0.46767	0.371994	0.33454	0.067423	0.077887
SM(d42:4)	0.178578	0.0577177	0.0605805	0.0753489	0.184068	0.037609	0.0456257	0.0225394	0.0512984	0.0413403	0.0371555	0.0407089	0.61834	0.71436
CE 16:0	0.0682	0.0507	0.0488	0.0468	0.0534	0.1113	0.0369	0.0566	0.0262	0.0407	0.0649	0.05	-0.22551	0.202
CE 18:0	0.1486	0.0983	0.0741	0.2595	0.1955	0.1942	0.0714	0.1104	0.0628	0.0605	0.1086	0.1269	0.080926	0.071294
CE 18:1	1.1544	0.6989	0.4489	2.064	1.5421	1.0074	0.4202	0.541	0.4317	0.2817	0.6134	0.9248	0.34642	0.36606
CE 18:2	1.5604	0.9446	0.4586	2.776	2.2297	1.1723	0.3115	0.5481	0.2939	0.1769	0.5213	0.7353	1.0044	1.1834
CE 20:1	0.0944	0.0573	0.0309	0.1318	0.1471	0.0907	0.0301	0.0522	0.0376	0.0275	0.0521	0.0483	0.38714	0.47282
CE 20:2	0.2147	0.1027	0.0884	0.29	0.5557	0.2221	0.0554	0.1064	0.1214	0.0609	0.114	0.1048	0.60147	0.76016
CE 20:3	0.327	0.121	0.1365	0.5929	1.0502	0.381	0.0888	0.2117	0.1532	0.0591	0.1547	0.1506	0.75221	0.69752
CE 20:4	0.845	0.2231	0.2562	0.9665	2.3404	0.8111	0.1754	0.3517	0.4122	0.1694	0.3785	0.3176	0.75653	0.75069
CE 22:3	0.0488	0.0176	0.0219	0.0695	0.1926	0.0634	0.0206	0.0514	0.0335	0.0142	0.0292	0.0227	0.28918	0.18624
CE 22:4	0.2025	0.0647	0.0777	0.2624	0.8599	0.2736	0.0829	0.2168	0.1432	0.0482	0.1128	0.0753	0.34748	0.20693
CE 22:5	0.1542	0.0361	0.0373	0.1648	0.3995	0.1445	0.037	0.1212	0.049	0.0136	0.05	0.0402	0.52242	0.33094
CE 22:6	0.1976	0.0453	0.0422	0.196	0.5586	0.1615	0.0198	0.0641	0.0503	0.0119	0.0504	0.0438	1.3784	1.1275
CE 24:4	0.0677	0.0236	0.0377	0.1227	0.3399	0.1095	0.0198	0.0469	0.0604	0.0317	0.052	0.0331	0.69906	0.56686
TG(46:0)	0.0836	0.0425	0.0376	0.0379	0.0538	0.0614	0.0764	0.0289	0.0465	0.1003	0.0949	0.081	-0.99652	1.5617
TG(46:1)	0.1601	0.031	0.0511	0.0422	0.1013	0.1104	0.1741	0.0309	0.172	0.3802	0.1996	0.268	-1.7976	2.1599
TG(46:2)	0.0869	0.0154	0.0252	0.0201	0.0753	0.0673	0.1518	0.0166	0.1541	0.447	0.1228	0.2154	-2.3789	2.1167
TG(48:0)	0.1424	0.0888	0.1039	0.0955	0.1091	0.1487	0.1715	0.0867	0.112	0.1904	0.188	0.1593	-1.0081	1.7854
TG(48:1)	0.5514	0.1758	0.3006	0.239	0.3301	0.4632	0.5874	0.1895	0.6102	1.0253	0.717	0.6951	-1.4076	2.5516
TG(48:2)	0.473	0.0919	0.2536	0.1748	0.3273	0.4838	0.7199	0.1601	0.7693	1.6923	0.7675	0.8741	-1.9394	2.6301
TG(48:3)	0.1306	0.019	0.0509	0.0413	0.1214	0.1349	0.2955	0.0432	0.3288	0.9529	0.2308	0.4032	-2.6087	2.2522
TG(49:1)	0.0838	0.0211	0.0264	0.0228	0.0526	0.0488	0.0635	0.0238	0.0693	0.1358	0.1151	0.0897	-1.4727	2.396
TG(49:2)	0.0715	0.0205	0.0233	0.0203	0.0502	0.0485	0.0696	0.0245	0.1082	0.1713	0.1096	0.0847	-1.7303	3.329
TG(50:0)	0.2421	0.1219	0.1786	0.1099	0.1917	0.2213	0.2479	0.1455	0.2414	0.3127	0.3034	0.2506	-1.0955	2.5056
TG(50:1)	1.4437	0.6373	0.9912	0.604	1.0936	1.2137	1.3944	0.7149	1.6224	2.0692	1.7158	1.557	-1.1634	2.9361
TG(50:2)	2.0286	0.6344	1.496	0.9762	1.5277	2.0084	2.3992	0.9427	3.0194	4.3156	2.7314	2.6564	-1.4185	3.1852
TG(50:3)	0.9636	0.1815	0.7498	0.434	0.7733	1.1722	1.7508	0.5123	2.2271	3.9116	1.6833	1.8443	-1.9726	3.1437
TG(50:4)	0.2457	0.032	0.1091	0.0724	0.2281	0.2433	0.4876	0.1027	0.6975	1.4672	0.3653	0.566	-2.4255	2.5827
TG(51:1)	0.1024	0.0387	0.038	0.0326	0.0894	0.0755	0.0943	0.0442	0.1086	0.2278	0.1648	0.126	-1.5238	3.0128
TG(51:2)	0.2235	0.0441	0.1088	0.07	0.1485	0.1732	0.2271	0.0928	0.3512	0.6313	0.3968	0.3186	-1.8668	3.4818
TG(51:3)	0.1481	0.0187	0.0853	0.0448	0.1138	0.1268	0.1936	0.0728	0.3283	0.5048	0.2526	0.2149	-2.0297	3.8608
TG(52:0)	0.1465	0.0657	0.086	0.0557	0.1491	0.136	0.1383	0.0849	0.1494	0.2813	0.2135	0.1675	-1.2502	3.1652
TG(52:1)	1.4114	0.6164	1.1198	0.61	1.2497	1.4189	1.4782	0.9237	1.962	2.7895	2.0519	1.8633	-1.336	4.0067
TG(52:2)	4.9444	2.0417	5.1876	2.556	3.6879	5.4785	6.1731	3.8644	9.0081	10.3301	7.4773	7.5381	-1.4541	4.381
TG(52:3)	5.0721	1.5152	5.3659	2.8629	4.2506	5.405	6.9334	4.3687	10.7912	11.0047	7.4228	7.8895	-1.5739	4.6337
TG(52:4)	2.8595	0.5388	2.3362	1.1001	2.5347	2.599	4.0043	2.116	6.9327	6.9362	3.6488	4.6058	-1.8131	4.4258
TG(52:5)	0.5318	0.0838	0.2806	0.1491	0.4291	0.4361	0.8929	0.2965	1.7176	2.2936	0.6967	1.3031	-2.3894	3.3621
TG(53:3)	0.2	0.0353	0.1438	0.0739	0.1721	0.2028	0.2763	0.1295	0.4637	0.7219	0.387	0.3141	-1.968	4.3918
TG(53:4)	0.1317	0.0159	0.0728	0.0313	0.1331	0.107	0.1677	0.0731	0.3184	0.3992	0.1855	0.1733	-1.9455	4.1292
TG(54:1)	0.2627	0.1191	0.2213	0.1128	0.3004	0.3294	0.2806	0.1818	0.4803	0.8381	0.4905	0.305	-1.41	3.725
TG(54:2)	1.3821	0.5814	1.5001	0.661	1.3598	1.7319	1.7002	1.0682	3.152	4.2723	2.5	1.7508	-1.4923	4.7683
TG(54:3)	2.8616	1.121	3.7783	1.59	2.7864	3.7866	4.2246	2.7637	7.196	7.4801	4.6381	3.6522	-1.4699	4.4138
TG(54:4)	3.0953	0.8469	3.4447	1.5813	3.3782	3.3662	4.3974	3.055	7.7343	6.9	4.1226	3.6866	-1.5351	4.1049
TG(54:5)	2.2621	0.3963	1.7175	0.7764	2.5024	1.9911	3.053	1.8088	5.7776	5.0529	2.4716	2.6877	-1.7066	3.9367
TG(54:6)	1.0542	0.1288	0.3926	0.2074	1.1824	0.6811	1.1239	0.512	2.3051	2.2336	0.8316	1.241	-1.7385	3.2509
TG(54:7)	0.131	0.0148	0.0362	0.0122	0.1139	0.0741	0.1564	0.05	0.277	0.4426	0.1077	0.2914	-2.3002	2.5739
TG(55:4)	0.0787	0.013	0.0526	0.0265	0.0847	0.0653	0.0927	0.0533	0.1504	0.1663	0.0869	0.0929	-1.6027	4.1899
TG(56:2)	0.1041	0.0543	0.1051	0.0589	0.1237	0.1935	0.1305	0.1025	0.2152	0.5447	0.2375	0.1476	-1.5237	2.7237
TG(56:3)	0.3545	0.1171	0.3067	0.1412	0.398	0.4513	0.3714	0.2801	0.6931	1.2078	0.5328	0.378	-1.45	3.635
TG(56:4)	0.5627	0.1423	0.4094	0.1802	0.7631	0.519	0.5163	0.4281	0.9385	0.8804	0.5418	0.4183	-1.163	3.0149
TG(56:5)	0.901	0.1627	0.5162	0.2163	1.2026	0.6362	0.7591	0.5306	1.6663	1.2398	0.7751	0.6243	-1.2407	2.8755
TG(56:6)	1.0783	0.1596	0.4514	0.2106	1.3756	0.6395	0.886	0.4507	1.9309	1.3241	0.8004	0.7843	-1.2644	2.4287
TG(56:7)	0.7294	0.0822	0.2302	0.1181	0.8506	0.3785	0.5906	0.228	1.2004	0.7946	0.5003	0.5652	-1.309	2.1343
TG(56:8)	0.3439	0.0309	0.0532	0.0353	0.4224	0.1454	0.1917	0.0673	0.4139	0.2847	0.1555	0.1864	-0.93714	1.1502
TG(57:3)	0.0399	0.0194	0.0428	0.0255	0.0376	0.0408	0.0371	0.0352	0.0484	0.0645	0.0421	0.0561	-1.0881	2.9473
TG(57:4)	0.0346	0.0124	0.0329	0.0204	0.0416	0.0289	0.0331	0.0342	0.051	0.0463	0.0304	0.0371	-1.1361	2.668
TG(58:3)	0.052	0.0136	0.0291	0.0142	0.0689	0.0758	0.0369	0.0347	0.0575	0.2206	0.0786	0.0371	-1.2858	1.4473
TG(58:4)	0.0824	0.0168	0.0412	0.0202	0.1496	0.0901	0.0568	0.0601	0.1004	0.2005	0.0852	0.0508	-1.048	1.8804
TG(58:5)	0.1536	0.0255	0.0743	0.03	0.2813	0.1193	0.1075	0.1004	0.2561	0.2024	0.1262	0.0723	-0.99494	1.7521
TG(58:6)	0.2821	0.0389	0.1426	0.0487	0.4511	0.1882	0.2239	0.1544	0.5943	0.3579	0.2308	0.1401	-1.1847	1.948
TG(58:7)	0.3344	0.0442	0.1338	0.058	0.4874	0.1946	0.2995	0.1559	0.6354	0.3496	0.2329	0.202	-1.2352	1.896
TG(58:8)	0.3368	0.0349	0.0738	0.0419	0.5203	0.1766	0.2382	0.1194	0.4256	0.2339	0.1659	0.1694	-0.90042	1.0961
TG(58:9)	0.1874	0.0162	0.0217	0.0151	0.2355	0.0783	0.1052	0.0413	0.1919	0.1161	0.074	0.0753	-0.78286	0.80985

## Sheet: Fig 5b - c
Fig 5b-c Rel.% n-9 in C18:1 bearing GPLs, and %sn-isomer in PC 14:0_16:0, PC 16:0_18:1, and PC 18:1_18:2.
Sample	Cancer tissue 1	Cancer tissue 2	Cancer tissue 3	Cancer tissue 4	Cancer tissue 5	Cancer tissue 6	Normal tissue 1	Normal tissue 2	Normal tissue 3	Normal tissue 4	Normal tissue 5	Normal tissue 6	Cancer tissue average	Cancer tissue standard deviation	Normal tissue average	Normal tissue standard deviation	P value
LPC(18:1)(n-9)	0.867	0.867142	0.907738	0.909708	0.848	0.893	0.72	0.816667	0.802	0.7995	0.798	0.839	0.882098	0.0251112	0.795861	0.0402598	0.00123163
PC(16:0_18:1)(n-9)	0.90355	0.888489	0.873487	0.932316	0.886564	0.877521	0.8172	0.785383	0.740318	0.757882	0.829613	0.839163	0.893655	0.0216174	0.794927	0.040253	0.000351115
PC(18:0_18:1)(n-9)	0.874939	0.834504	0.941943	0.907872	0.860087	0.871942	0.776838	0.856954	0.853362	0.817508	0.813491	0.858669	0.881881	0.0378142	0.82947	0.0327025	0.02799
PC(18:1_18:1)(n-9)	0.814928	0.824958	0.834101	0.838574	0.838585	0.848708	0.843269	0.888649	0.890127	0.892983	0.895001	0.901267	0.833309	0.01184	0.885216	0.0210196	0.000362658
PC(18:1_18:2)(n-9)	0.846372	0.850535	0.871267	0.89226	0.914993	0.91984	0.681705	0.760353	0.814848	0.820604	0.828358	0.844532	0.882544	0.0316181	0.791733	0.060972	0.00888932
PE(18:0_18:1)(n-9)	0.952343	0.941304	0.948513	0.956845	0.952026	0.947311	0.93133	0.921286	0.944	0.916402	0.832	0.928255	0.949724	0.00531124	0.912212	0.0404159	0.0478476
PE(18:1_18:1)(n-9)	0.785887	0.852868	0.85603	0.90991	0.914348	0.925381	0.269335	0.664491	0.672075	0.71763	0.807909	0.847674	0.874071	0.0530863	0.663186	0.206467	0.0358717
PI(16:0_18:1)(n-9)	0.670579	0.753667	0.754167	0.775	0.822179	0.824458	0.565663	0.603909	0.605386	0.637401	0.667891	0.727	0.766675	0.0566551	0.634542	0.0569236	0.00239953
PI(18:0_18:1)(n-9)	0.838298	0.84393	0.84875	0.882305	0.900887	0.90126	0.7605	0.762447	0.789526	0.790712	0.798623	0.823263	0.869238	0.0290358	0.787512	0.0235533	0.000321596
PI(18:1_18:1)(n-9)	0.707053	0.77052	0.799213	0.82659	0.828298	0.843527	0.611714	0.630835	0.66215	0.700071	0.70823	0.773044	0.795867	0.0506138	0.681007	0.0587363	0.00462299
PC 14:0/16:0	0.4882	0.4951	0.5879	0.556	0.647	0.6101	0.5304	0.4522	0.4933	0.4477	0.4828	0.4381	0.56405	0.0634701	0.474083	0.0348901	0.0124062
PC 16:0/18:1	0.802	0.8475	0.8134	0.752	0.7786	0.6631	0.7445	0.7356	0.7438	0.6621	0.6703	0.6062	0.7761	0.0640564	0.69375	0.0566544	0.0400344
PC 18:1/18:2	0.6426	0.8568	0.7052	0.8076	0.8313	0.7197	0.8238	0.8816	0.8221	0.8321	0.8182	0.8664	0.760533	0.0838187	0.8407	0.0266274	0.049606

[truncated: 6 more sheets: Fig 5d, Fig. S3a, Fig. S4a, Fig.S9, Fig S10, Fig S11]
